# Supplementary material for: Butyl 3-oxo-2,3-dihydro­benzo[d][1,2]thia­zole-2-carboxyl­ate
Source: Acta Crystallogr Sect E Struct Rep Online. 2011 Nov 23;67(Pt 12):o3409. doi: 10.1107/S160053681104791X (PMC3239047; doi:10.1107/S160053681104791X)
Supplement: Supplementary file 2 [file e-67-o3409-Isup2.hkl]

# 
# h,k,l, Fc-squared, Fo-squared, sigma(Fo-squared) and status flag 
# 
data_I
_shelx_title ' Y2932 in P2(1)/c' 
_shelx_refln_list_code          4 
_shelx_F_calc_maximum      162.20 
_exptl_crystal_F_000       528.00 
_reflns_d_resolution_high  0.7299 
 
loop_ 
 _symmetry_equiv_pos_as_xyz 
 'x, y, z' 
 '-x, y+1/2, -z+1/2' 
 '-x, -y, -z' 
 'x, -y-1/2, z-1/2' 
 
_cell_length_a    11.7296 
_cell_length_b    11.9254 
_cell_length_c     8.4434 
_cell_angle_alpha  90.000 
_cell_angle_beta   95.791 
_cell_angle_gamma  90.000 
 
_shelx_F_squared_multiplier     1.000 
 
loop_ 
 _refln_index_h 
 _refln_index_k 
 _refln_index_l 
 _refln_F_squared_calc 
 _refln_F_squared_meas 
 _refln_F_squared_sigma 
 _refln_observed_status 
   2   0   0      458.10      422.60      3.83 o 
   3   0   0       35.87       40.66      2.89 o 
   4   0   0     3579.79     3632.77     25.36 o 
   5   0   0      441.56      451.01     10.14 o 
   6   0   0     1573.80     1707.56     28.10 o 
   7   0   0     2951.87     3335.42     33.58 o 
   8   0   0      273.41      272.31      9.92 o 
   9   0   0        1.41       10.91      6.35 o 
  10   0   0      887.42      877.11     26.84 o 
  11   0   0      433.72      416.12     15.60 o 
  12   0   0      121.00      121.49     10.31 o 
  13   0   0      235.88      209.09     13.42 o 
  14   0   0      369.29      356.87     42.61 o 
  15   0   0      262.48      248.64     22.57 o 
   2   1   0      283.52      286.25      3.08 o 
   3   1   0       38.76       50.26      1.94 o 
   4   1   0      880.95      879.05      5.72 o 
   5   1   0      613.16      569.73      6.24 o 
   6   1   0        6.04        9.29      3.52 o 
   7   1   0      329.92      347.16      7.28 o 
   8   1   0       63.41       65.14      5.49 o 
   9   1   0       46.40       49.16      8.09 o 
  10   1   0       15.57       25.16      5.29 o 
  11   1   0       21.62       31.58      5.56 o 
  12   1   0      235.33      224.55      8.31 o 
  13   1   0      236.25      247.42      9.74 o 
  14   1   0        0.00        4.19      4.05 o 
  15   1   0        1.06        7.93      4.19 o 
   0   2   0     1708.20     1606.75     14.53 o 
   1   2   0      289.02      276.12      2.59 o 
   2   2   0      516.12      526.57      3.94 o 
   3   2   0     2208.06     2145.58     12.27 o 
   4   2   0      404.32      381.10      4.19 o 
   5   2   0     2377.15     2476.94     27.43 o 
   6   2   0     1800.26     1889.41     24.55 o 
   7   2   0        0.03        3.44      3.52 o 
   8   2   0       43.10       42.07      4.90 o 
   9   2   0       17.25       18.53      4.50 o 
  10   2   0      677.39      663.59     12.01 o 
  11   2   0       26.87       36.70      5.45 o 
  12   2   0        8.40        9.24      4.42 o 
  13   2   0       24.95       23.53      4.61 o 
  14   2   0      278.42      284.02     12.33 o 
  15   2   0      389.10      389.16     11.64 o 
   1   3   0       18.91       34.06      1.62 o 
   2   3   0      190.30      194.80      2.86 o 
   3   3   0        0.06        2.81      1.55 o 
   4   3   0       40.59       48.82      2.11 o 
   5   3   0      950.98     1068.32     14.93 o 
   6   3   0        3.56       13.58      3.65 o 
   7   3   0       63.60       58.20      4.37 o 
   8   3   0       11.12       10.73      3.89 o 
   9   3   0       21.92       15.47      4.98 o 
  10   3   0     1369.20     1354.45     16.52 o 
  11   3   0      190.93      189.54      7.61 o 
  12   3   0       76.84       77.73      7.56 o 
  13   3   0       55.82       67.36      7.30 o 
  14   3   0        5.83        9.91      4.49 o 
  15   3   0        0.08       12.49      5.05 o 
   1   4   0     1691.45     1542.58      9.67 o 
   2   4   0      457.03      411.66      4.61 o 
   3   4   0      884.61      852.75      6.53 o 
   4   4   0     1061.72     1072.04     15.15 o 
   5   4   0      287.64      291.12      5.22 o 
   6   4   0       91.60      100.61      4.83 o 
   7   4   0      565.92      593.32     13.22 o 
   8   4   0       14.95       18.85      3.86 o 
   9   4   0      655.69      593.54     15.59 o 
  10   4   0     1242.99     1204.45     15.46 o 
  11   4   0       54.98       54.65      6.12 o 
  12   4   0      145.19      150.07      8.88 o 
  13   4   0      119.65      127.86      8.19 o 
  14   4   0      284.90      283.32     11.33 o 
  15   4   0       56.58       60.44      6.14 o 
   1   5   0        5.18       10.39      1.41 o 
   2   5   0      332.07      390.18      4.68 o 
   3   5   0     2376.07     2691.38     19.86 o 
   4   5   0      491.39      479.74      7.22 o 
   5   5   0     1858.80     1903.37     25.42 o 
   6   5   0     1206.89     1259.01     12.57 o 
   7   5   0      521.69      519.27     10.60 o 
   8   5   0     1451.88     1411.28     21.55 o 
   9   5   0      622.76      620.44     12.57 o 
  10   5   0      329.52      315.71      9.56 o 
  11   5   0      179.07      191.06      8.24 o 
  12   5   0        0.18        5.75      3.83 o 
  13   5   0       59.27       57.61      6.85 o 
  14   5   0       61.57       63.71     12.58 o 
  15   5   0       34.82       37.74      6.11 o 
   0   6   0      957.01      987.70     12.42 o 
   1   6   0     1879.64     2023.85     11.31 o 
   2   6   0     3619.76     3805.04     46.07 o 
   3   6   0      354.59      352.34      5.50 o 
   4   6   0        1.00        2.63      2.21 o 
   5   6   0      168.31      168.62      5.66 o 
   6   6   0      520.38      579.63      9.54 o 
   7   6   0       82.38       72.63      4.73 o 
   8   6   0      285.66      276.40      8.96 o 
   9   6   0       20.72       30.56      4.67 o 
  10   6   0      469.00      485.93     10.90 o 
  11   6   0       56.53       60.92      6.11 o 
  12   6   0      370.40      338.18     10.65 o 
  13   6   0      147.37      130.28      8.08 o 
  14   6   0       22.61       17.27      5.61 o 
   1   7   0      195.30      221.51      6.37 o 
   2   7   0      932.63      880.20      8.34 o 
   3   7   0      596.39      573.98     10.29 o 
   4   7   0      226.13      203.92     11.44 o 
   5   7   0        8.67       13.90      3.59 o 
   6   7   0       23.54       16.33      3.90 o 
   7   7   0       27.73       32.77      4.77 o 
   8   7   0       66.64       56.45      5.28 o 
   9   7   0       20.32       20.32      4.14 o 
  10   7   0      558.22      544.19     11.89 o 
  11   7   0      309.06      297.16     13.60 o 
  12   7   0      208.06      208.08      8.59 o 
  13   7   0       95.76      110.39      6.84 o 
  14   7   0       56.07       56.22      6.71 o 
   0   8   0      491.79      545.36     21.31 o 
   1   8   0      304.19      273.24      6.61 o 
   2   8   0      177.33      165.17      6.60 o 
   3   8   0       33.34       35.11      4.11 o 
   4   8   0        0.96        4.99      3.66 o 
   5   8   0       47.50       47.31      4.55 o 
   6   8   0      316.40      346.52      8.94 o 
   7   8   0     1509.28     1486.64     41.82 o 
   8   8   0        5.52       12.64      5.98 o 
   9   8   0      263.64      264.96     12.59 o 
  10   8   0        0.52        4.62      3.28 o 
  11   8   0        0.31        9.18      3.73 o 
  12   8   0      103.99      109.56      6.72 o 
  13   8   0      328.08      328.13     10.57 o 
   1   9   0      127.19      123.55      6.12 o 
   2   9   0      414.01      415.83     10.15 o 
   3   9   0       52.26       47.25      4.34 o 
   4   9   0      493.91      462.70     14.27 o 
   5   9   0     1610.67     1508.91     15.87 o 
   6   9   0      517.00      528.20     10.51 o 
   7   9   0      148.84      149.66      6.29 o 
   8   9   0      541.06      529.53     12.17 o 
   9   9   0      184.96      199.06      7.81 o 
  10   9   0      166.64      169.64      8.43 o 
  11   9   0      127.93      118.18      7.35 o 
  12   9   0       46.70       47.51      5.90 o 
  13   9   0        0.60        5.56      4.85 o 
   0  10   0      927.81      896.35     19.98 o 
   1  10   0      204.10      210.77      6.89 o 
   2  10   0      481.84      510.26     15.95 o 
   3  10   0      132.74      145.70      7.14 o 
   4  10   0       71.06       63.90      5.29 o 
   5  10   0      116.46      123.79      6.04 o 
   6  10   0      328.41      319.33      9.90 o 
   7  10   0      259.54      254.01      8.27 o 
   8  10   0      357.99      359.48     13.83 o 
   9  10   0      164.94      149.82      7.50 o 
  10  10   0        0.07        6.15      3.81 o 
  11  10   0       23.22       12.18      5.43 o 
  12  10   0        4.14        7.32      4.70 o 
   1  11   0      204.11      223.78      7.10 o 
   2  11   0      123.15      116.08      7.05 o 
   3  11   0      757.32      743.46     13.14 o 
   4  11   0      393.35      386.02      9.11 o 
   5  11   0      412.68      411.33      9.43 o 
   6  11   0      474.03      485.43     10.51 o 
   7  11   0      559.27      498.50     12.44 o 
   8  11   0      407.70      415.93     11.93 o 
   9  11   0      134.83      137.34      9.39 o 
  10  11   0      110.99      103.78     10.85 o 
  11  11   0      134.57      134.18      8.98 o 
   0  12   0      840.87      779.88     25.83 o 
   1  12   0      247.28      225.99      9.34 o 
   2  12   0       64.37       76.70      5.03 o 
   3  12   0       21.50       21.66      4.71 o 
   4  12   0      129.01      115.80      7.03 o 
   5  12   0        0.04        5.55      2.98 o 
   6  12   0       21.20       17.68      3.77 o 
   7  12   0       49.22       49.47      7.90 o 
   8  12   0       13.72       15.58      5.12 o 
   9  12   0        7.02        7.04      4.74 o 
  10  12   0        0.79        4.21      4.67 o 
   1  13   0       23.54       33.13      4.22 o 
   2  13   0       11.78       21.90      5.32 o 
   3  13   0      129.88      140.44      6.63 o 
   4  13   0      233.34      231.19      9.35 o 
   5  13   0      366.61      349.97     11.57 o 
   6  13   0      143.16      162.23     10.41 o 
   7  13   0       67.38       73.32      8.90 o 
   8  13   0      105.51      100.41      7.65 o 
   9  13   0      133.64      139.45     15.09 o 
   0  14   0        0.78        3.09      4.05 o 
   1  14   0       10.44       11.22      3.40 o 
   2  14   0       28.46       26.58      4.31 o 
   3  14   0        5.93        4.04      4.26 o 
   4  14   0       46.31       55.22      6.40 o 
   5  14   0        3.79       10.69      4.97 o 
   6  14   0        8.59       11.31      7.50 o 
   7  14   0        1.07        8.90      8.15 o 
   8  14   0        5.33       15.77      5.99 o 
   1  15   0       25.94       31.05      8.36 o 
   2  15   0       11.76       13.81      5.07 o 
   3  15   0      309.56      327.30     12.09 o 
   4  15   0      158.70      153.48      8.84 o 
   5  15   0      177.05      211.35     17.12 o 
   0  16   0       70.28       74.82     13.36 o 
   1  16   0        0.11        3.34      5.30 o 
   2  16   0      160.67      197.12     18.51 o 
 -16   1   1        0.10        9.69      4.15 o 
 -15   1   1        1.25        7.07      4.50 o 
 -14   1   1       68.20       79.60      6.16 o 
 -13   1   1      284.74      278.21     11.92 o 
 -12   1   1      334.26      340.40     11.24 o 
 -11   1   1      442.44      443.34     10.62 o 
 -10   1   1     1552.54     1556.46     22.80 o 
  -9   1   1       37.72       34.19      5.46 o 
  -8   1   1      269.61      243.18      8.20 o 
  -7   1   1      300.23      277.49      6.35 o 
  -6   1   1     1164.06     1130.72     10.29 o 
  -5   1   1     1257.95     1227.55      8.41 o 
  -4   1   1      585.23      570.60      4.24 o 
  -3   1   1     4584.60     4989.36     22.19 o 
  -2   1   1     2470.13     2418.83     14.61 o 
  -1   1   1      239.68      226.42      2.45 o 
   0   1   1      243.54      204.79     10.58 o 
   1   1   1      528.11      526.92      6.22 o 
   2   1   1     1085.76     1038.61      5.72 o 
   3   1   1      882.83      885.19      5.38 o 
   4   1   1      125.80      105.67      2.53 o 
   5   1   1     1840.39     1810.11     17.04 o 
   6   1   1      972.96      955.13     10.77 o 
   7   1   1        0.45        1.83      3.41 o 
   8   1   1     1907.06     1930.99     17.57 o 
   9   1   1     1196.97     1168.71     17.38 o 
  10   1   1     1388.14     1346.96     20.71 o 
  11   1   1      567.20      560.27     13.93 o 
  12   1   1       86.24       75.98      6.78 o 
  13   1   1       11.95       15.13      5.05 o 
  14   1   1       11.47        9.40      3.97 o 
  15   1   1       24.55       23.59      4.50 o 
 -15   2   1        4.60        9.27      3.72 o 
 -14   2   1       12.83       20.75      4.45 o 
 -13   2   1       24.39       25.55      4.64 o 
 -12   2   1      364.61      366.70      9.99 o 
 -11   2   1      112.86      110.50      7.64 o 
 -10   2   1      114.17      128.52      7.70 o 
  -9   2   1       61.75       64.66      6.58 o 
  -8   2   1      283.96      296.74     14.32 o 
  -7   2   1      387.95      402.16      7.43 o 
  -6   2   1      436.16      457.45      8.55 o 
  -5   2   1      848.35      892.09      8.71 o 
  -4   2   1      737.32      726.42      7.14 o 
  -3   2   1      918.08      824.09      6.96 o 
  -2   2   1     7923.56     8796.72     29.61 o 
  -1   2   1     8735.09     9343.41     52.01 o 
   0   2   1     6443.11     6561.58     12.92 o 
   1   2   1     5844.51     5902.46     29.08 o 
   2   2   1      136.49      123.69      2.42 o 
   3   2   1       14.22       20.03      1.80 o 
   4   2   1      102.29       82.18      2.25 o 
   5   2   1     1703.10     1841.39     26.41 o 
   6   2   1      257.05      305.86      6.85 o 
   7   2   1       12.22       15.16      3.22 o 
   8   2   1      618.99      642.29     11.43 o 
   9   2   1      142.63      146.39      7.53 o 
  10   2   1      303.76      285.97     10.35 o 
  11   2   1        0.68        3.09      4.42 o 
  12   2   1       13.21       11.74      5.06 o 
  13   2   1      115.26       98.67      6.58 o 
  14   2   1        5.81       14.35      5.54 o 
  15   2   1       14.88       13.45      3.89 o 
 -15   3   1        2.86        6.43      3.81 o 
 -14   3   1       34.51       34.32      5.08 o 
 -13   3   1      411.48      410.14     11.76 o 
 -12   3   1      440.57      437.05     12.27 o 
 -11   3   1      530.91      554.82     15.76 o 
 -10   3   1      933.99      924.14     20.09 o 
  -9   3   1      406.24      402.67     10.03 o 
  -8   3   1      628.80      628.68     10.17 o 
  -7   3   1      900.69      926.09     10.74 o 
  -6   3   1      524.45      506.71     10.69 o 
  -5   3   1      698.97      692.24      6.51 o 
  -4   3   1      628.11      601.58      5.51 o 
  -3   3   1       13.08       20.00      1.84 o 
  -2   3   1      103.31       88.21      2.75 o 
  -1   3   1      243.66      227.18      3.06 o 
   0   3   1      308.41      304.28      3.10 o 
   1   3   1      924.93      873.85      6.06 o 
   2   3   1     1452.18     1470.89     12.26 o 
   3   3   1     3139.43     3182.17     17.90 o 
   4   3   1     6031.55     6689.89     34.46 o 
   5   3   1     2057.58     2215.70     20.78 o 
   6   3   1      806.47      813.28     10.17 o 
   7   3   1      171.96      168.87      8.40 o 
   8   3   1     1593.97     1619.54     18.85 o 
   9   3   1      170.60      197.33      7.61 o 
  10   3   1       18.81       12.36      4.55 o 
  11   3   1      104.74      102.91      8.88 o 
  12   3   1        9.08       12.72      4.74 o 
  13   3   1        7.13       13.97      4.73 o 
  14   3   1       12.95       17.02      4.63 o 
  15   3   1        9.28       14.45      4.51 o 
 -15   4   1       93.48       94.04      8.78 o 
 -14   4   1        0.30        6.15      4.06 o 
 -13   4   1      559.11      524.58     12.55 o 
 -12   4   1      115.25      105.67      7.46 o 
 -11   4   1       75.87       82.26      7.15 o 
 -10   4   1        1.49        4.02      3.78 o 
  -9   4   1      205.24      205.29      7.70 o 
  -8   4   1        8.14        7.02      3.56 o 
  -7   4   1       19.27       18.33      3.20 o 
  -6   4   1      179.30      184.68      6.38 o 
  -5   4   1      371.53      390.85      7.68 o 
  -4   4   1       43.85       40.59      1.95 o 
  -3   4   1      185.78      230.97      3.22 o 
  -2   4   1        3.92        8.99      1.36 o 
  -1   4   1      967.55      962.69      9.98 o 
   0   4   1     1084.17     1164.70     11.52 o 
   1   4   1      113.17      111.46      2.55 o 
   2   4   1      879.59      862.66      6.99 o 
   3   4   1     1744.71     1766.96     67.05 o 
   4   4   1       54.73       45.69      2.55 o 
   5   4   1      238.65      237.35      6.66 o 
   6   4   1      191.88      187.99      5.81 o 
   7   4   1        3.99        6.76      3.08 o 
   8   4   1        0.44        1.32      3.52 o 
   9   4   1      136.69      143.55      6.76 o 
  10   4   1      173.98      182.60      8.44 o 
  11   4   1      970.78      930.98     24.91 o 
  12   4   1        6.21        7.95      3.78 o 
  13   4   1       36.84       38.83      5.47 o 
  14   4   1       71.51       71.41      6.90 o 
  15   4   1        1.66        2.96      3.32 o 
 -15   5   1        4.73        7.77      4.04 o 
 -14   5   1       12.86       11.21      3.48 o 
 -13   5   1        9.36        9.11      3.96 o 
 -12   5   1       38.14       39.77      5.91 o 
 -11   5   1        9.15       11.22      3.66 o 
 -10   5   1      105.74      110.08      6.54 o 
  -9   5   1      240.59      242.60      7.82 o 
  -8   5   1      481.05      494.16     10.53 o 
  -7   5   1     1066.20     1154.00     13.17 o 
  -6   5   1     1703.61     1767.04     26.70 o 
  -5   5   1      848.74      930.33     15.89 o 
  -4   5   1      384.27      381.80      7.66 o 
  -3   5   1       33.76       43.78      2.88 o 
  -2   5   1      365.12      385.44      4.32 o 
  -1   5   1        7.22        7.01      1.19 o 
   0   5   1      850.57      926.89      9.54 o 
   1   5   1      267.48      258.81      4.15 o 
   2   5   1      221.90      198.22      4.40 o 
   3   5   1      154.83      151.23      6.59 o 
   4   5   1      796.17      815.46      8.83 o 
   5   5   1      487.98      490.03      6.37 o 
   6   5   1      496.90      457.92     12.80 o 
   7   5   1      807.46      813.67     11.61 o 
   8   5   1      514.46      498.89     17.02 o 
   9   5   1      334.63      348.89      9.13 o 
  10   5   1      735.85      713.36     17.81 o 
  11   5   1      311.97      299.14     10.76 o 
  12   5   1        2.33       10.81      3.58 o 
  13   5   1       11.62       13.04      4.11 o 
  14   5   1       23.60       29.06      7.28 o 
  15   5   1        4.60        2.70      4.16 o 
 -14   6   1       19.56       11.82      4.37 o 
 -13   6   1       18.86       20.32      5.50 o 
 -12   6   1      360.12      357.05     10.39 o 
 -11   6   1      172.62      169.27      9.26 o 
 -10   6   1      142.45      140.79      7.96 o 
  -9   6   1       85.85       76.59      5.66 o 
  -8   6   1       71.75       65.78      5.02 o 
  -7   6   1       61.90       54.57      5.59 o 
  -6   6   1      127.50      111.69      6.18 o 
  -5   6   1     1358.76     1442.02     33.29 o 
  -4   6   1      930.42      960.08     10.51 o 
  -3   6   1      270.11      282.82      7.81 o 
  -2   6   1     2840.15     3072.77     16.68 o 
  -1   6   1     1204.29     1316.19     10.44 o 
   0   6   1     1465.93     1494.60     13.02 o 
   1   6   1      453.09      508.70     13.68 o 
   2   6   1      304.65      297.31      6.21 o 
   3   6   1     1129.56     1167.87     11.16 o 
   4   6   1      484.19      528.19      6.50 o 
   5   6   1       10.78        6.04      2.65 o 
   6   6   1       85.64       85.80      5.39 o 
   7   6   1        3.78        5.45      3.76 o 
   8   6   1       36.06       29.42      4.37 o 
   9   6   1      739.49      708.82     12.63 o 
  10   6   1     1117.71     1108.09     15.10 o 
  11   6   1        6.22       13.81      4.05 o 
  12   6   1       83.35       83.22      6.35 o 
  13   6   1       95.32       92.67      8.03 o 
  14   6   1       54.55       52.61      6.59 o 
 -14   7   1        0.52        7.87      3.52 o 
 -13   7   1       44.66       54.26      5.52 o 
 -12   7   1      642.59      641.18     13.26 o 
 -11   7   1      465.97      491.89     13.26 o 
 -10   7   1       33.00       39.73      4.92 o 
  -9   7   1       45.85       47.85      5.64 o 
  -8   7   1        2.33        7.60      4.72 o 
  -7   7   1      162.56      167.84      7.24 o 
  -6   7   1      491.71      456.92      9.46 o 
  -5   7   1      135.05      117.23      6.46 o 
  -4   7   1      366.32      377.82      7.56 o 
  -3   7   1      896.29      935.25     16.31 o 
  -2   7   1       70.23       65.81      4.07 o 
  -1   7   1      119.35      122.34      3.89 o 
   0   7   1        4.42        4.41      1.43 o 
   1   7   1     1561.28     1672.05     15.47 o 
   2   7   1      910.32      984.19     24.37 o 
   3   7   1      734.21      729.18     12.05 o 
   4   7   1      370.84      333.11      7.03 o 
   5   7   1       77.24       79.61      4.03 o 
   6   7   1        0.07        2.84      2.69 o 
   7   7   1      164.23      162.45      6.46 o 
   8   7   1       53.50       45.79      4.46 o 
   9   7   1       58.07       61.42      4.80 o 
  10   7   1      284.63      299.05      9.77 o 
  11   7   1      130.50      131.70      7.59 o 
  12   7   1        4.74        5.28      3.29 o 
  13   7   1        2.02       11.84      4.77 o 
  14   7   1        2.82        7.08      4.12 o 
 -14   8   1       77.74       74.96     12.22 o 
 -13   8   1      174.33      183.62      9.55 o 
 -12   8   1      199.48      213.10     12.15 o 
 -11   8   1        0.13        3.93      3.72 o 
 -10   8   1        7.50       18.24      4.53 o 
  -9   8   1        7.74        8.83      3.94 o 
  -8   8   1      101.75      111.09      6.46 o 
  -7   8   1       92.34      103.75      6.09 o 
  -6   8   1     1104.03     1106.93     14.21 o 
  -5   8   1      602.77      591.64     16.00 o 
  -4   8   1      147.41      132.44      5.88 o 
  -3   8   1       12.93       11.84      3.57 o 
  -2   8   1     1591.50     1569.16     20.09 o 
  -1   8   1      246.05      262.85      6.68 o 
   0   8   1     1671.02     1732.20     25.01 o 
   1   8   1        4.99        8.36      1.84 o 
   2   8   1       56.40       48.49      3.39 o 
   3   8   1       34.17       30.55      3.53 o 
   4   8   1      157.34      142.83      5.43 o 
   5   8   1      119.03       92.78      4.78 o 
   6   8   1        0.20        4.22      2.72 o 
   7   8   1      164.53      142.17      8.58 o 
   8   8   1       43.94       54.21      4.88 o 
   9   8   1       26.29       25.23      3.94 o 
  10   8   1       21.54       21.78      4.35 o 
  11   8   1      117.89      127.40      8.74 o 
  12   8   1      104.94      117.10      8.79 o 
  13   8   1      188.46      205.73     11.15 o 
 -13   9   1        1.63       11.90      4.23 o 
 -12   9   1       15.76       17.96      4.45 o 
 -11   9   1       48.99       61.06      7.42 o 
 -10   9   1       48.04       42.85      5.39 o 
  -9   9   1      334.88      332.52      9.86 o 
  -8   9   1      163.26      162.17      7.38 o 
  -7   9   1      436.76      456.12     12.32 o 
  -6   9   1      238.74      235.51      7.76 o 
  -5   9   1      291.40      301.65      9.40 o 
  -4   9   1      192.39      188.97      6.65 o 
  -3   9   1      841.21      828.28     13.35 o 
  -2   9   1       86.84       85.69      5.09 o 
  -1   9   1       29.24       29.85      4.84 o 
   0   9   1      171.00      169.83      6.43 o 
   1   9   1        2.94        2.53      3.10 o 
   2   9   1      378.25      352.96      7.89 o 
   3   9   1     1778.43     1793.15     28.11 o 
   4   9   1     2403.24     2511.27     39.56 o 
   5   9   1      475.83      472.41     12.83 o 
   6   9   1       41.51       46.03      5.14 o 
   7   9   1      245.68      221.36      8.09 o 
   8   9   1        2.03        5.66      2.76 o 
   9   9   1       24.22       23.58      4.63 o 
  10   9   1       21.52       20.96      4.36 o 
  11   9   1       23.81       27.47      6.06 o 
  12   9   1        1.27        5.43      4.87 o 
  13   9   1        0.02        7.94      4.52 o 
 -12  10   1        2.03        5.62      3.10 o 
 -11  10   1       56.83       54.77      5.86 o 
 -10  10   1       36.02       37.15      4.74 o 
  -9  10   1       30.20       34.36      4.82 o 
  -8  10   1      320.92      314.67      9.32 o 
  -7  10   1       35.68       40.75      5.08 o 
  -6  10   1      174.32      170.66      7.10 o 
  -5  10   1       92.02       85.83      6.04 o 
  -4  10   1        1.30        5.95      3.51 o 
  -3  10   1      703.87      728.10     11.45 o 
  -2  10   1      402.68      406.50      8.84 o 
  -1  10   1      114.74      132.74      6.78 o 
   0  10   1     1013.08     1023.46     12.61 o 
   1  10   1     2173.83     2221.56     18.21 o 
   2  10   1      392.72      397.04      8.29 o 
   3  10   1      127.48      119.67      7.10 o 
   4  10   1       88.96       98.45      6.65 o 
   5  10   1      468.55      493.33     10.37 o 
   6  10   1      345.00      340.45     10.06 o 
   7  10   1       15.05       16.50      3.37 o 
   8  10   1      446.94      427.59     18.51 o 
   9  10   1       10.10        6.13      6.22 o 
  10  10   1       46.88       54.97     10.82 o 
  11  10   1      197.90      205.78     13.13 o 
  12  10   1      341.67      358.48     13.59 o 
 -11  11   1       60.09       59.89      9.08 o 
 -10  11   1        2.74        7.31      3.83 o 
  -9  11   1       14.51       13.56      3.80 o 
  -8  11   1        0.55        3.91      3.55 o 
  -7  11   1       35.78       30.29      4.12 o 
  -6  11   1      110.96      114.22      6.88 o 
  -5  11   1       77.12      100.42      6.82 o 
  -4  11   1       33.43       30.12      4.71 o 
  -3  11   1       94.70       88.08      7.49 o 
  -2  11   1      638.69      605.73     15.24 o 
  -1  11   1      148.08      139.82      6.15 o 
   0  11   1        7.31       14.91      3.91 o 
   1  11   1        3.51        1.93      2.81 o 
   2  11   1      146.44      158.19      6.18 o 
   3  11   1       85.41       68.70      5.28 o 
   4  11   1      243.55      221.21      8.22 o 
   5  11   1       99.99      101.37      7.50 o 
   6  11   1        7.39       12.65      6.45 o 
   7  11   1      166.49      169.37      9.83 o 
   8  11   1       14.45       21.05      7.05 o 
   9  11   1      282.73      292.38     11.69 o 
  10  11   1       36.75       44.73     12.95 o 
  11  11   1       18.18       27.55      6.21 o 
 -10  12   1      270.55      265.34     12.25 o 
  -9  12   1       80.70       87.16      7.67 o 
  -8  12   1      125.80      120.84      7.01 o 
  -7  12   1      767.94      737.32     13.80 o 
  -6  12   1      755.93      752.16     16.26 o 
  -5  12   1      461.89      453.93     11.24 o 
  -4  12   1      458.79      479.05     11.49 o 
  -3  12   1     1037.92     1074.11     15.31 o 
  -2  12   1      204.33      207.11      7.77 o 
  -1  12   1        9.31        8.01      3.10 o 
   0  12   1        0.34        3.13      2.85 o 
   1  12   1      396.48      387.77     11.72 o 
   2  12   1      110.86      122.42      5.62 o 
   3  12   1       29.45       36.54      5.66 o 
   4  12   1      121.73      142.24      8.25 o 
   5  12   1      311.61      278.51     12.19 o 
   6  12   1       99.33       86.03      7.83 o 
   7  12   1       24.76       26.71      6.43 o 
   8  12   1      179.33      177.07     10.33 o 
   9  12   1       15.93       14.54      4.91 o 
  10  12   1       28.42       30.01     13.35 o 
  -9  13   1        7.93        2.57      6.54 o 
  -8  13   1        6.15        4.83      4.53 o 
  -7  13   1        0.07        7.23      4.69 o 
  -6  13   1        2.91        5.65      3.45 o 
  -5  13   1       16.68       15.54      4.57 o 
  -4  13   1       34.49       41.32      5.99 o 
  -3  13   1        4.64        7.58      3.14 o 
  -2  13   1      145.41      140.10      7.91 o 
  -1  13   1      202.51      182.78      8.79 o 
   0  13   1       29.80       24.58      3.71 o 
   1  13   1        5.69        7.26      2.61 o 
   2  13   1        1.91        6.10      4.36 o 
   3  13   1      181.17      193.31      9.81 o 
   4  13   1      130.88      119.36      8.45 o 
   5  13   1      136.51      133.14      8.63 o 
   6  13   1        3.74        9.18      6.20 o 
   7  13   1       28.80       25.65      5.30 o 
   8  13   1       81.32       82.65      9.34 o 
   9  13   1       88.83       93.10     17.83 o 
  -8  14   1        0.32        1.58      4.67 o 
  -7  14   1       31.91       35.88      7.33 o 
  -6  14   1       56.20       65.85      9.37 o 
  -5  14   1        1.07        0.58      5.32 o 
  -4  14   1      166.73      166.38      9.22 o 
  -3  14   1      276.41      287.01     11.40 o 
  -2  14   1      439.51      417.31     12.22 o 
  -1  14   1      763.65      768.56     21.39 o 
   0  14   1      448.06      431.98     12.72 o 
   1  14   1      284.23      309.81     11.59 o 
   2  14   1      112.58      131.57      8.17 o 
   3  14   1       23.76       15.65      4.44 o 
   4  14   1      221.12      222.56     20.63 o 
   5  14   1      187.70      222.28     12.28 o 
   6  14   1        7.30       13.81      5.52 o 
   7  14   1       38.92       41.60      6.92 o 
  -6  15   1       57.21       71.10      9.62 o 
  -5  15   1        2.33       16.56      8.45 o 
  -4  15   1        9.42       26.49      8.71 o 
  -3  15   1        3.04        9.68      7.19 o 
  -2  15   1        7.52       15.41      7.20 o 
  -1  15   1        6.89       10.06      4.62 o 
   0  15   1       14.30       10.44      4.11 o 
   1  15   1       21.30       28.38      7.61 o 
   2  15   1       15.07       15.49      6.09 o 
   3  15   1        0.63        8.47      7.22 o 
   4  15   1        7.49       14.19      5.03 o 
   5  15   1       58.86       57.71      7.28 o 
   6  15   1       60.11       67.65     12.31 o 
  -2  16   1       16.40       10.55      7.11 o 
  -1  16   1      442.37      397.04     24.47 o 
   0  16   1      132.52      113.59     11.40 o 
   1  16   1      460.14      485.54     27.60 o 
   2  16   1      206.19      206.82     16.11 o 
 -16   0   2      140.08      136.16     18.48 o 
 -15   0   2      230.28      250.02     25.58 o 
 -14   0   2      263.38      251.99     12.46 o 
 -13   0   2       74.15       82.71     16.31 o 
 -12   0   2      290.36      293.30     13.36 o 
 -11   0   2       25.57       29.47      6.91 o 
 -10   0   2      114.86      112.96     10.22 o 
  -9   0   2        1.76        5.25      4.80 o 
  -8   0   2      191.15      176.27     13.51 o 
  -7   0   2      158.11      155.68      6.49 o 
  -6   0   2      947.98      877.53     16.06 o 
  -5   0   2      697.00      675.02     10.43 o 
  -4   0   2        8.12       13.82      3.18 o 
  -3   0   2      117.21      101.31      2.84 o 
  -1   0   2     2424.57     2523.65     21.17 o 
   0   0   2      595.88      537.47      8.87 o 
   1   0   2      138.20      134.53      2.46 o 
   2   0   2     7565.16     7805.32     30.08 o 
   3   0   2     1465.75     1374.08     11.26 o 
   4   0   2      355.83      333.35      5.37 o 
   5   0   2     6892.31     8117.98     82.44 o 
   6   0   2       22.58       15.88      5.61 o 
   7   0   2      562.16      509.22     15.28 o 
   8   0   2     2797.95     2785.63     41.71 o 
   9   0   2     1186.31     1248.92     32.96 o 
  10   0   2       64.42       66.45      8.95 o 
  11   0   2       11.57       22.26      7.67 o 
  12   0   2      492.24      459.24     20.89 o 
  13   0   2      546.80      528.46     26.52 o 
  14   0   2       60.65       49.47     12.69 o 
  15   0   2       14.69       21.31      9.77 o 
 -15   1   2       18.18       19.01      4.70 o 
 -14   1   2        0.17        7.29      3.85 o 
 -13   1   2       12.36       12.62      4.31 o 
 -12   1   2       62.06       62.32      5.36 o 
 -11   1   2       35.69       35.24      4.30 o 
 -10   1   2       68.94       66.67      4.78 o 
  -9   1   2      343.34      370.55      8.90 o 
  -8   1   2      935.25      971.98     12.46 o 
  -7   1   2      447.38      460.73     11.81 o 
  -6   1   2       56.41       61.18      2.70 o 
  -5   1   2     1184.36     1209.94     10.68 o 
  -4   1   2       63.99       62.19      3.30 o 
  -3   1   2     4669.85     5075.00     22.52 o 
  -2   1   2    26308.49    28826.00    111.29 o 
  -1   1   2     1783.68     1918.26      8.05 o 
   0   1   2       30.32       29.27      1.18 o 
   1   1   2       59.64       49.79      1.44 o 
   2   1   2     1212.08     1200.68     14.81 o 
   3   1   2      894.52      886.75      5.58 o 
   4   1   2     2500.08     2581.70     10.95 o 
   5   1   2      831.98      808.39     12.39 o 
   6   1   2      130.72      126.96      5.34 o 
   7   1   2       21.79       13.54      3.79 o 
   8   1   2      414.41      408.96      9.11 o 
   9   1   2      176.44      160.36      6.87 o 
  10   1   2      136.22      118.97      7.13 o 
  11   1   2      211.33      186.21      8.03 o 
  12   1   2       24.87       26.89      5.01 o 
  13   1   2       28.74       36.65      5.95 o 
  14   1   2        4.70       12.02      6.89 o 
  15   1   2       10.13       21.75      5.29 o 
 -15   2   2        4.79        8.51      4.34 o 
 -14   2   2        0.38        3.79      3.69 o 
 -13   2   2       94.04       94.17      5.86 o 
 -12   2   2      949.38      979.83     15.14 o 
 -11   2   2       12.40       12.69      4.10 o 
 -10   2   2        0.01        4.77      2.95 o 
  -9   2   2       29.44       38.24      5.15 o 
  -8   2   2      107.28      117.53      6.41 o 
  -7   2   2     1476.05     1513.24     15.44 o 
  -6   2   2      700.46      654.18      7.71 o 
  -5   2   2      895.61      837.18      6.69 o 
  -4   2   2      461.41      420.03      3.76 o 
  -3   2   2     4125.93     4268.96     23.31 o 
  -2   2   2    15217.85    15994.39     74.42 o 
  -1   2   2      548.52      490.86      4.47 o 
   0   2   2      561.87      559.73      5.60 o 
   1   2   2      896.28      865.10      5.93 o 
   2   2   2      153.69      157.42      2.38 o 
   3   2   2      595.93      604.67      7.08 o 
   4   2   2       57.08       72.41      3.03 o 
   5   2   2      130.80      164.35      4.55 o 
   6   2   2        2.66        4.14      2.36 o 
   7   2   2       32.14       38.81      4.51 o 
   8   2   2      154.94      169.59      7.72 o 
   9   2   2        0.09        7.29      4.39 o 
  10   2   2      188.34      180.11      7.19 o 
  11   2   2      134.74      144.63      8.38 o 
  12   2   2      557.81      570.01     12.33 o 
  13   2   2      406.63      416.07     12.18 o 
  14   2   2      365.42      387.23     15.73 o 
  15   2   2        8.61       10.20      3.83 o 
 -15   3   2      269.00      269.81     11.85 o 
 -14   3   2      134.40      126.37     10.76 o 
 -13   3   2       35.81       35.71      6.08 o 
 -12   3   2      487.38      466.80     10.85 o 
 -11   3   2      141.90      150.37      7.61 o 
 -10   3   2       16.06       24.17      4.82 o 
  -9   3   2        1.34        8.24      3.56 o 
  -8   3   2      144.36      124.73      5.32 o 
  -7   3   2       60.80       52.04      4.02 o 
  -6   3   2      128.54      125.87      3.83 o 
  -5   3   2      269.42      323.15      6.09 o 
  -4   3   2       10.69        7.32      1.35 o 
  -3   3   2      354.29      372.66      3.78 o 
  -2   3   2      343.64      362.50      4.26 o 
  -1   3   2     1063.53     1008.42      5.09 o 
   0   3   2       72.20       68.37      2.05 o 
   1   3   2        6.89       10.51      1.63 o 
   2   3   2      200.19      191.76      4.43 o 
   3   3   2      191.80      220.33      3.53 o 
   4   3   2        0.37        3.57      2.63 o 
   5   3   2      540.40      559.89      6.68 o 
   6   3   2       89.27       88.17      3.97 o 
   7   3   2       90.80       93.64      5.36 o 
   8   3   2      395.25      381.50      9.20 o 
   9   3   2        1.06        7.53      4.32 o 
  10   3   2       10.84       15.64      4.41 o 
  11   3   2        0.09        3.46      3.98 o 
  12   3   2       10.12        7.48      3.52 o 
  13   3   2       47.41       60.17      6.43 o 
  14   3   2       17.83       20.90      6.57 o 
  15   3   2      190.14      188.29      9.53 o 
 -15   4   2        7.81        9.87      4.10 o 
 -14   4   2        1.49        4.48      3.20 o 
 -13   4   2       79.96       79.54      8.12 o 
 -12   4   2       49.58       50.58      6.07 o 
 -11   4   2      269.93      271.21      9.67 o 
 -10   4   2      137.52      133.42      6.12 o 
  -9   4   2       30.09       31.84      4.34 o 
  -8   4   2        7.37       12.46      3.47 o 
  -7   4   2        0.15        3.30      3.02 o 
  -6   4   2       56.50       44.32      4.18 o 
  -5   4   2     2311.14     2404.53     22.51 o 
  -4   4   2     1360.58     1322.21      8.35 o 
  -3   4   2      784.70      741.91      6.07 o 
  -2   4   2     1510.94     1513.26      9.06 o 
  -1   4   2      834.19      758.08      6.54 o 
   0   4   2      102.04       91.22      1.91 o 
   1   4   2      145.85      200.43      5.51 o 
   2   4   2     1811.30     1897.54      9.83 o 
   3   4   2     3052.52     3443.55     21.78 o 
   4   4   2     1283.83     1479.30     12.73 o 
   5   4   2      197.63      224.22      4.48 o 
   6   4   2      106.98       96.72      3.69 o 
   7   4   2      272.56      282.15      7.70 o 
   8   4   2     1304.40     1279.61     17.52 o 
   9   4   2      726.45      728.17     11.91 o 
  10   4   2      353.71      358.56      9.71 o 
  11   4   2       78.52       84.82      6.58 o 
  12   4   2      501.66      513.93     13.50 o 
  13   4   2      443.90      456.50     13.12 o 
  14   4   2      158.87      172.55     19.83 o 
 -15   5   2      157.62      145.00     18.04 o 
 -14   5   2       85.95       84.84     10.03 o 
 -13   5   2        0.05        3.91      2.92 o 
 -12   5   2        4.69        7.22      3.24 o 
 -11   5   2       16.15       19.39      4.29 o 
 -10   5   2      658.78      640.59     14.59 o 
  -9   5   2      454.73      479.57      9.63 o 
  -8   5   2        5.43        6.67      4.30 o 
  -7   5   2      125.37      121.36      6.41 o 
  -6   5   2      857.89      887.42     13.30 o 
  -5   5   2       11.20        7.32      2.86 o 
  -4   5   2      351.25      401.15      7.54 o 
  -3   5   2       80.24      117.61      3.23 o 
  -2   5   2       47.36       43.94      2.16 o 
  -1   5   2      106.01      109.52      2.90 o 
   0   5   2     1193.05     1206.49     14.73 o 
   1   5   2      909.05     1070.49     10.24 o 
   2   5   2       61.32       59.35      2.15 o 
   3   5   2      532.00      496.85      8.82 o 
   4   5   2      839.69      870.13     16.15 o 
   5   5   2       50.59       62.00      4.24 o 
   6   5   2      103.85       91.69      3.57 o 
   7   5   2      667.16      646.13     11.91 o 
   8   5   2     3277.42     3279.92     28.60 o 
   9   5   2       33.73       38.38      4.42 o 
  10   5   2        0.01        2.83      3.24 o 
  11   5   2       72.12       79.64      6.43 o 
  12   5   2       18.84       26.18      5.68 o 
  13   5   2      171.40      177.51      9.11 o 
  14   5   2      114.63      111.71      9.34 o 
 -14   6   2      421.91      439.65     20.09 o 
 -13   6   2      305.77      296.20     12.01 o 
 -12   6   2        1.85        6.39      3.45 o 
 -11   6   2        1.13        5.00      3.66 o 
 -10   6   2      104.83      109.47      9.01 o 
  -9   6   2      405.51      394.06     10.57 o 
  -8   6   2     1375.65     1427.40     15.43 o 
  -7   6   2     1426.35     1484.98     23.89 o 
  -6   6   2      163.18      154.31      6.24 o 
  -5   6   2      467.57      493.89      8.45 o 
  -4   6   2      231.59      226.56      6.91 o 
  -3   6   2     1066.00     1074.39     12.81 o 
  -2   6   2      107.90       95.60      3.63 o 
  -1   6   2      287.20      274.82      8.30 o 
   0   6   2     3033.81     3127.35     18.44 o 
   1   6   2      470.59      481.59      4.95 o 
   2   6   2       86.47       63.26      2.19 o 
   3   6   2      127.79      125.23      3.21 o 
   4   6   2      110.96      107.24      3.11 o 
   5   6   2       10.76       13.52      2.91 o 
   6   6   2      778.03      759.31     10.76 o 
   7   6   2     1495.38     1511.68     22.11 o 
   8   6   2       57.63       58.99      6.10 o 
   9   6   2        0.30        3.50      3.23 o 
  10   6   2      305.44      292.62      8.94 o 
  11   6   2      337.93      357.78     12.44 o 
  12   6   2        4.07        6.38      2.93 o 
  13   6   2      110.77      110.86     17.43 o 
  14   6   2       79.60       61.87      9.19 o 
 -14   7   2       10.89       12.21      4.88 o 
 -13   7   2       47.50       40.02      9.73 o 
 -12   7   2      672.15      649.66     23.18 o 
 -11   7   2      158.52      146.25      7.21 o 
 -10   7   2      125.52      114.44      6.37 o 
  -9   7   2       28.86       20.70      4.27 o 
  -8   7   2      226.65      225.58      7.49 o 
  -7   7   2      214.16      229.83      7.85 o 
  -6   7   2       68.10       64.87      5.10 o 
  -5   7   2      200.00      188.25      6.05 o 
  -4   7   2      225.89      192.15     10.15 o 
  -3   7   2       47.52       49.74      3.99 o 
  -2   7   2      436.43      458.48      6.83 o 
  -1   7   2      110.89      130.16      4.61 o 
   0   7   2        1.95        3.28      1.75 o 
   1   7   2       96.05       98.29      3.45 o 
   2   7   2       52.14       54.23      2.52 o 
   3   7   2      253.14      235.89      6.06 o 
   4   7   2      496.06      487.58     13.88 o 
   5   7   2     2339.44     2368.84     38.53 o 
   6   7   2     1276.29     1233.78     35.51 o 
   7   7   2        0.19        2.69      2.47 o 
   8   7   2      197.78      185.68      8.49 o 
   9   7   2      225.74      196.89      7.99 o 
  10   7   2      106.36      102.57      5.88 o 
  11   7   2       26.35       27.28      5.84 o 
  12   7   2       60.16       57.50      6.83 o 
  13   7   2       42.28       45.57     11.39 o 
 -13   8   2       23.02       19.96      3.87 o 
 -12   8   2      110.24       95.97      7.17 o 
 -11   8   2      170.95      195.20      8.01 o 
 -10   8   2       41.82       34.45      4.24 o 
  -9   8   2      254.95      235.42      7.96 o 
  -8   8   2        3.47        7.26      4.30 o 
  -7   8   2      172.89      169.49      6.89 o 
  -6   8   2       61.76       57.64      4.80 o 
  -5   8   2       66.92       68.91      5.08 o 
  -4   8   2      535.86      511.53      9.36 o 
  -3   8   2      289.97      277.75      7.68 o 
  -2   8   2       29.97       31.10      3.67 o 
  -1   8   2     1687.35     1659.76     17.32 o 
   0   8   2      438.11      437.84      7.65 o 
   1   8   2       39.41       45.39      4.79 o 
   2   8   2       14.20       18.41      1.96 o 
   3   8   2      552.22      491.97      6.26 o 
   4   8   2      322.84      332.54      6.11 o 
   5   8   2      594.74      553.20      9.83 o 
   6   8   2       16.38       15.40      3.09 o 
   7   8   2       15.30       15.74      3.07 o 
   8   8   2       11.24       11.83      3.54 o 
   9   8   2        5.49        9.83      3.33 o 
  10   8   2      202.51      216.43     11.04 o 
  11   8   2      360.80      346.93     12.78 o 
  12   8   2      387.55      352.32     22.46 o 
  13   8   2      301.55      297.30     25.42 o 
 -13   9   2      220.45      222.66     11.03 o 
 -12   9   2      148.56      152.83      7.42 o 
 -11   9   2       52.87       55.07      5.35 o 
 -10   9   2      459.75      465.73     11.38 o 
  -9   9   2      183.83      188.86      7.55 o 
  -8   9   2      158.22      164.21      6.96 o 
  -7   9   2      371.17      348.38      9.25 o 
  -6   9   2      364.72      331.93      9.63 o 
  -5   9   2      138.61      114.70      5.96 o 
  -4   9   2      273.24      246.33      7.63 o 
  -3   9   2        6.18       20.83      4.07 o 
  -2   9   2       10.78       13.28      4.73 o 
  -1   9   2      108.51      103.53      4.20 o 
   0   9   2     1378.27     1368.71     19.33 o 
   1   9   2      923.36      926.78     13.46 o 
   2   9   2      676.63      656.25     12.55 o 
   3   9   2     1430.46     1317.61     26.88 o 
   4   9   2      404.77      390.30     11.96 o 
   5   9   2        1.22        3.93      3.20 o 
   6   9   2       19.32       24.66      3.16 o 
   7   9   2       50.23       47.91      4.10 o 
   8   9   2      178.14      163.99      8.53 o 
   9   9   2      116.91      126.16      8.31 o 
  10   9   2      105.87      104.39      7.95 o 
  11   9   2      107.75      125.59      9.06 o 
  12   9   2       23.81       21.18      8.22 o 
 -12  10   2        2.12        6.38      3.36 o 
 -11  10   2       94.20       94.29      6.45 o 
 -10  10   2       52.86       49.12      4.91 o 
  -9  10   2       88.62       81.63      5.72 o 
  -8  10   2      169.24      166.17      7.12 o 
  -7  10   2      209.48      185.77      9.92 o 
  -6  10   2        3.23        5.16      3.47 o 
  -5  10   2        4.03        4.94      3.23 o 
  -4  10   2      232.23      250.25      8.33 o 
  -3  10   2      585.86      588.13     10.26 o 
  -2  10   2      313.04      338.96     10.60 o 
  -1  10   2        2.21        3.76      2.99 o 
   0  10   2       48.25       41.46      4.27 o 
   1  10   2      308.42      314.64      7.63 o 
   2  10   2        4.83        7.23      3.87 o 
   3  10   2        1.92        5.85      2.41 o 
   4  10   2      253.32      255.17      7.84 o 
   5  10   2      570.07      503.46     15.73 o 
   6  10   2      237.70      232.64     12.65 o 
   7  10   2      216.94      185.25      9.26 o 
   8  10   2       16.65       17.02      9.11 o 
   9  10   2       38.08       32.42     12.62 o 
  10  10   2       92.63       90.90      7.96 o 
  11  10   2      101.85       99.54      8.96 o 
 -11  11   2       42.18       43.68      5.55 o 
 -10  11   2      116.81      118.50      7.07 o 
  -9  11   2      548.80      521.51     11.94 o 
  -8  11   2      641.81      645.60     12.84 o 
  -7  11   2      497.16      508.71     12.91 o 
  -6  11   2       30.90       42.31      4.78 o 
  -5  11   2      566.96      581.13     12.69 o 
  -4  11   2      343.60      321.43      9.60 o 
  -3  11   2      216.08      220.72      8.20 o 
  -2  11   2     1114.40     1107.85     18.93 o 
  -1  11   2        0.01        4.04      2.68 o 
   0  11   2        3.26        7.38      4.20 o 
   1  11   2      325.32      322.29      8.27 o 
   2  11   2     1361.82     1345.91     29.21 o 
   3  11   2      530.58      491.19     18.16 o 
   4  11   2       65.38       73.73      7.14 o 
   5  11   2       74.31       74.59      7.04 o 
   6  11   2      908.98      902.55     33.84 o 
   7  11   2      266.43      251.37     11.31 o 
   8  11   2       29.59       34.30      7.71 o 
   9  11   2       46.16       28.01     15.06 o 
  10  11   2       29.05       26.33     10.20 o 
  11  11   2       20.66       21.45      8.41 o 
 -10  12   2        3.03        9.03      3.59 o 
  -9  12   2       24.02       30.72      5.90 o 
  -8  12   2       64.04       78.82      6.13 o 
  -7  12   2        4.25        6.87      3.16 o 
  -6  12   2       60.32       59.27      5.55 o 
  -5  12   2       17.83       17.28      3.81 o 
  -4  12   2        0.13        7.20      4.28 o 
  -3  12   2        5.21        6.36      4.46 o 
  -2  12   2       91.69       83.10      8.60 o 
  -1  12   2      244.68      227.75      7.92 o 
   0  12   2       51.35       53.05      5.03 o 
   1  12   2       54.60       52.03      6.73 o 
   2  12   2       25.98       21.69      5.10 o 
   3  12   2       29.22       31.85      5.69 o 
   4  12   2        0.37        3.47      4.31 o 
   5  12   2       50.64       43.17      6.29 o 
   6  12   2       92.56       86.00      7.46 o 
   7  12   2       10.60       15.10      5.32 o 
   8  12   2       76.33       74.21      7.55 o 
   9  12   2      106.82       93.10      8.48 o 
  10  12   2      134.00      146.89     12.33 o 
  -9  13   2      107.86      116.69      9.44 o 
  -8  13   2      177.24      166.78      8.83 o 
  -7  13   2      219.73      218.76     10.45 o 
  -6  13   2      207.25      220.43     10.00 o 
  -5  13   2       39.69       40.15      6.00 o 
  -4  13   2       10.84        9.66      2.76 o 
  -3  13   2        0.84        4.47      2.82 o 
  -2  13   2       36.25       41.13      5.05 o 
  -1  13   2        0.39        4.41      4.61 o 
   0  13   2       35.89       40.39      6.15 o 
   1  13   2      185.53      203.51      9.69 o 
   2  13   2       58.03       51.84      6.12 o 
   3  13   2      395.77      423.23     16.31 o 
   4  13   2      563.63      585.85     15.13 o 
   5  13   2      524.71      519.88     14.80 o 
   6  13   2      286.06      277.78     11.61 o 
   7  13   2      373.03      360.32     17.33 o 
   8  13   2       26.39       21.41      6.33 o 
   9  13   2      114.50      116.71     16.75 o 
  -8  14   2      103.88      104.85      8.14 o 
  -7  14   2       49.72       52.65      5.48 o 
  -6  14   2       27.59       20.67      8.33 o 
  -5  14   2       55.07       47.00      7.26 o 
  -4  14   2       58.09       62.01      8.13 o 
  -3  14   2       66.78       59.94      8.35 o 
  -2  14   2      161.50      170.12     10.66 o 
  -1  14   2       81.59       77.79     14.71 o 
   0  14   2       14.10       19.89      6.34 o 
   1  14   2        4.65        6.98      4.57 o 
   2  14   2       29.97       31.96      5.83 o 
   3  14   2       30.16       27.60      7.01 o 
   4  14   2        0.77        6.85      4.82 o 
   5  14   2       13.62       20.68      5.72 o 
   6  14   2       14.89       14.62      5.48 o 
   7  14   2       71.16       75.64      8.96 o 
  -5  15   2      168.90      166.59     11.71 o 
  -4  15   2       36.01       38.31      6.90 o 
  -3  15   2       47.61       61.86      6.59 o 
  -2  15   2       68.63       76.89      9.64 o 
  -1  15   2       91.81      100.09      8.56 o 
   0  15   2       18.36       20.38      7.55 o 
   1  15   2      455.30      469.84     14.63 o 
   2  15   2      538.65      541.25     15.69 o 
   3  15   2      182.57      176.59     10.28 o 
   4  15   2       68.54       67.69      7.90 o 
   5  15   2      110.76      133.91     15.52 o 
  -1  16   2        1.52       10.03      5.82 o 
   0  16   2      171.04      189.78     17.05 o 
 -15   1   3      223.25      222.48     11.40 o 
 -14   1   3      117.97      114.52     10.05 o 
 -13   1   3      283.57      269.14      9.25 o 
 -12   1   3      983.06      991.45     14.64 o 
 -11   1   3       10.18       11.73      4.08 o 
 -10   1   3       20.55       17.83      3.20 o 
  -9   1   3        8.35        8.55      3.42 o 
  -8   1   3      545.95      506.91     14.50 o 
  -7   1   3      771.12      763.96      6.90 o 
  -6   1   3      180.42      185.83      4.76 o 
  -5   1   3     1265.98     1371.72     10.27 o 
  -4   1   3     2411.41     2643.19     18.35 o 
  -3   1   3     1393.55     1544.84      8.34 o 
  -2   1   3       77.97       98.59      2.04 o 
  -1   1   3      941.36      886.37      5.73 o 
   0   1   3     1155.48     1106.30      4.79 o 
   1   1   3     1855.66     1850.25      7.25 o 
   2   1   3      671.67      645.08      5.02 o 
   3   1   3     7460.93     8115.65     19.05 o 
   4   1   3     1636.37     1738.72     13.44 o 
   5   1   3       50.83       66.49      3.27 o 
   6   1   3      877.60      900.52     10.61 o 
   7   1   3     1267.48     1263.85     13.65 o 
   8   1   3     1265.78     1183.16     17.59 o 
   9   1   3      196.82      180.96      7.52 o 
  10   1   3       11.51        9.03      3.71 o 
  11   1   3        0.02        5.80      3.55 o 
  12   1   3        1.27        9.47      4.41 o 
  13   1   3       56.06       58.70      5.56 o 
  14   1   3      182.99      168.55      8.38 o 
 -15   2   3        4.58        8.63      3.31 o 
 -14   2   3       50.90       51.29     12.74 o 
 -13   2   3        0.28        7.26      3.52 o 
 -12   2   3       53.02       55.93      4.63 o 
 -11   2   3       68.51       58.19      6.72 o 
 -10   2   3        1.52        5.91      3.59 o 
  -9   2   3        1.04        1.20      2.46 o 
  -8   2   3        2.54        6.27      3.33 o 
  -7   2   3       39.72       40.89      2.53 o 
  -6   2   3       49.35       46.27      2.31 o 
  -5   2   3       39.75       39.41      2.49 o 
  -4   2   3      321.86      334.31      3.73 o 
  -3   2   3     1244.56     1258.27      6.54 o 
  -2   2   3     1942.91     1966.54      8.40 o 
  -1   2   3        3.44        5.34      1.08 o 
   0   2   3      281.16      277.81      2.74 o 
   1   2   3      131.21      133.78      1.98 o 
   2   2   3      802.02      875.39      5.00 o 
   3   2   3     1977.83     2222.99     20.18 o 
   4   2   3      655.07      766.21     14.80 o 
   5   2   3      546.17      543.39      6.89 o 
   6   2   3      186.59      209.69      6.18 o 
   7   2   3        8.93       14.45      4.91 o 
   8   2   3      125.73      124.62      6.19 o 
   9   2   3      857.91      793.39     13.31 o 
  10   2   3       74.74       84.34      6.50 o 
  11   2   3      116.11      108.13      7.86 o 
  12   2   3       27.62       24.96      4.84 o 
  13   2   3       35.78       27.84      5.52 o 
  14   2   3       33.33       37.34      6.08 o 
 -15   3   3      416.67      423.14     18.01 o 
 -14   3   3      159.81      141.15      7.03 o 
 -13   3   3      128.68      140.13      8.58 o 
 -12   3   3      320.68      303.98     11.05 o 
 -11   3   3      660.23      681.00     16.34 o 
 -10   3   3      911.15      943.32     13.72 o 
  -9   3   3      940.86      973.65     16.50 o 
  -8   3   3      183.71      165.20      6.01 o 
  -7   3   3      483.35      510.67     10.13 o 
  -6   3   3       23.42       23.00      1.84 o 
  -5   3   3      843.75      953.15     15.66 o 
  -4   3   3     2393.39     2560.95     14.72 o 
  -3   3   3     1813.33     1935.27     16.87 o 
  -2   3   3      757.36      727.17      6.50 o 
  -1   3   3      931.54      982.69      5.16 o 
   0   3   3      142.19      121.69      1.79 o 
   1   3   3      183.39      157.13      3.52 o 
   2   3   3     1823.15     1852.23     12.33 o 
   3   3   3      403.74      382.64      4.10 o 
   4   3   3      613.24      540.56      8.69 o 
   5   3   3      422.52      403.44      7.36 o 
   6   3   3     3682.75     3782.52     17.92 o 
   7   3   3      641.43      618.93     10.69 o 
   8   3   3      293.79      289.61      8.51 o 
   9   3   3      305.86      275.48     14.16 o 
  10   3   3       37.27       39.45      5.47 o 
  11   3   3      103.46      104.60      6.92 o 
  12   3   3       12.62       13.15      4.13 o 
  13   3   3      215.48      211.35      8.94 o 
  14   3   3        0.54        5.04      3.29 o 
 -15   4   3       11.94        7.86      5.15 o 
 -14   4   3      265.29      240.46      9.09 o 
 -13   4   3      214.46      229.61     16.65 o 
 -12   4   3      112.84      116.34      7.13 o 
 -11   4   3       13.59       14.46      3.58 o 
 -10   4   3       37.45       40.67      4.45 o 
  -9   4   3        4.62        9.97      3.30 o 
  -8   4   3       80.26       86.22      5.74 o 
  -7   4   3     1050.40     1073.51     14.09 o 
  -6   4   3      451.47      443.95      9.43 o 
  -5   4   3       20.53       22.00      2.13 o 
  -4   4   3      406.72      426.75      4.52 o 
  -3   4   3     1288.62     1330.35      8.82 o 
  -2   4   3      740.43      770.78     10.99 o 
  -1   4   3     1283.12     1379.09      7.31 o 
   0   4   3      190.53      199.31      3.33 o 
   1   4   3     1290.26     1337.82     14.17 o 
   2   4   3      467.19      468.93     15.07 o 
   3   4   3        2.97        2.12      1.39 o 
   4   4   3        0.58        5.25      1.71 o 
   5   4   3        4.96        6.21      2.50 o 
   6   4   3      154.29      168.90      6.81 o 
   7   4   3      614.23      599.67     16.22 o 
   8   4   3     1719.66     1707.26     16.75 o 
   9   4   3       11.95        9.95      2.92 o 
  10   4   3      124.52      120.87      6.58 o 
  11   4   3       69.08       74.45      6.04 o 
  12   4   3       20.29       30.48      5.04 o 
  13   4   3        5.39        9.77      4.58 o 
  14   4   3        0.10        4.93      4.67 o 
 -15   5   3        0.04        2.51      6.08 o 
 -14   5   3      133.84      134.47     10.99 o 
 -13   5   3       95.39       95.05     13.24 o 
 -12   5   3       39.99       38.47      6.25 o 
 -11   5   3        0.07        5.29      3.75 o 
 -10   5   3       11.42       14.15      4.57 o 
  -9   5   3      206.29      208.74      7.13 o 
  -8   5   3      602.25      584.68      9.87 o 
  -7   5   3      406.64      432.83      8.88 o 
  -6   5   3      450.95      456.52      8.19 o 
  -5   5   3      301.67      319.91      9.40 o 
  -4   5   3      232.14      259.94      4.81 o 
  -3   5   3       39.74       52.02      2.21 o 
  -2   5   3       46.29       53.12      2.03 o 
  -1   5   3      830.11      804.97      6.01 o 
   0   5   3     1110.72     1171.41     11.93 o 
   1   5   3     1359.38     1348.78     20.94 o 
   2   5   3     1130.23     1097.15     24.03 o 
   3   5   3      647.74      626.82     11.38 o 
   4   5   3       71.39       55.96      2.05 o 
   5   5   3      618.40      604.17      8.55 o 
   6   5   3      159.67      147.94      6.64 o 
   7   5   3      295.45      260.66      7.69 o 
   8   5   3      848.71      792.13     11.82 o 
   9   5   3      458.90      426.65      9.83 o 
  10   5   3        4.79        7.10      3.48 o 
  11   5   3        0.05        5.51      3.25 o 
  12   5   3        4.68        9.43      4.72 o 
  13   5   3        1.98        8.00      4.99 o 
  14   5   3        0.08        4.92      4.05 o 
 -14   6   3        7.60        7.95      2.75 o 
 -13   6   3       17.23       17.16      4.46 o 
 -12   6   3        6.95        7.72      3.59 o 
 -11   6   3        6.04        9.11      3.45 o 
 -10   6   3       14.71       16.62      3.80 o 
  -9   6   3        0.20        4.76      3.29 o 
  -8   6   3       23.97       20.55      3.72 o 
  -7   6   3      363.39      350.24      8.59 o 
  -6   6   3      287.34      294.02      7.36 o 
  -5   6   3      419.99      446.95      8.34 o 
  -4   6   3      918.00      944.30     19.77 o 
  -3   6   3      368.57      367.46      6.17 o 
  -2   6   3      533.78      505.83      7.90 o 
  -1   6   3      260.97      314.19      5.65 o 
   0   6   3      110.91       91.67      2.68 o 
   1   6   3      214.20      251.49     11.57 o 
   2   6   3      141.75      169.73      6.59 o 
   3   6   3      111.80       94.16      6.31 o 
   4   6   3       54.36       44.36      1.75 o 
   5   6   3      105.39       87.91      3.72 o 
   6   6   3       76.78       93.79      4.75 o 
   7   6   3      333.60      309.21      7.43 o 
   8   6   3      385.92      398.36      9.12 o 
   9   6   3       25.28       20.65      5.61 o 
  10   6   3       12.09       22.73      3.90 o 
  11   6   3      198.80      204.07     10.05 o 
  12   6   3      171.03      148.06     11.92 o 
  13   6   3      111.63       84.97      9.85 o 
 -14   7   3      228.31      201.90     10.87 o 
 -13   7   3      231.42      237.63     11.49 o 
 -12   7   3       70.56       69.07      7.45 o 
 -11   7   3      101.23      103.51      6.36 o 
 -10   7   3      163.40      168.50      7.34 o 
  -9   7   3      544.59      541.23     10.84 o 
  -8   7   3      830.06      835.17     19.83 o 
  -7   7   3       49.44       52.29      4.59 o 
  -6   7   3       39.90       46.19      6.54 o 
  -5   7   3      156.51      135.58      6.36 o 
  -4   7   3      122.85      138.10      5.37 o 
  -3   7   3      175.93      176.50      6.98 o 
  -2   7   3       48.53       44.18      3.85 o 
  -1   7   3      438.26      414.96      5.29 o 
   0   7   3      881.03      885.23     18.36 o 
   1   7   3     2031.21     2123.88     26.15 o 
   2   7   3     1374.87     1291.69     33.72 o 
   3   7   3      380.65      410.79     12.78 o 
   4   7   3       64.55       65.13      3.00 o 
   5   7   3      612.82      608.58     23.60 o 
   6   7   3      137.37      126.06      4.90 o 
   7   7   3       88.87       67.74      4.25 o 
   8   7   3        0.07       10.43      2.81 o 
   9   7   3      189.23      199.25      9.15 o 
  10   7   3        2.77        6.61      4.78 o 
  11   7   3        1.65       10.99      5.96 o 
  12   7   3        3.65        8.05      4.66 o 
  13   7   3       68.02       77.16     12.23 o 
 -13   8   3        2.24        7.78      3.35 o 
 -12   8   3        0.43        2.23      3.51 o 
 -11   8   3       75.96       74.87      5.68 o 
 -10   8   3      236.52      239.15      8.83 o 
  -9   8   3      101.43       94.36      5.72 o 
  -8   8   3      160.06      171.24      6.90 o 
  -7   8   3      297.80      289.48      8.41 o 
  -6   8   3       52.35       56.98      4.64 o 
  -5   8   3      225.58      212.65      6.65 o 
  -4   8   3      956.92      969.85     16.75 o 
  -3   8   3      618.27      649.51     10.85 o 
  -2   8   3     1993.64     2078.37     17.80 o 
  -1   8   3      578.53      592.00      8.79 o 
   0   8   3      133.00      130.23      3.25 o 
   1   8   3       14.12       16.09      3.48 o 
   2   8   3       91.71      100.62      7.62 o 
   3   8   3      287.05      253.71     12.13 o 
   4   8   3        2.87        3.59      1.16 o 
   5   8   3      461.13      409.62      6.54 o 
   6   8   3      143.16      153.97     11.35 o 
   7   8   3       44.40       51.53      6.22 o 
   8   8   3        4.30        8.85      5.08 o 
   9   8   3       33.64       39.62      6.27 o 
  10   8   3      189.98      190.94     11.41 o 
  11   8   3      223.81      220.82     18.91 o 
  12   8   3       94.13       93.55      8.45 o 
 -13   9   3       74.80       75.28      6.01 o 
 -12   9   3       22.44       15.64      4.83 o 
 -11   9   3      203.30      192.38      8.76 o 
 -10   9   3      142.67      141.70      6.88 o 
  -9   9   3      178.92      178.76      7.79 o 
  -8   9   3       12.65       12.65      3.54 o 
  -7   9   3        1.36        6.48      3.57 o 
  -6   9   3        1.62        7.46      3.41 o 
  -5   9   3      494.46      473.09      9.43 o 
  -4   9   3      953.39      899.51     12.00 o 
  -3   9   3      160.89      150.46      5.93 o 
  -2   9   3        0.17        4.49      2.45 o 
  -1   9   3      197.54      180.83      6.27 o 
   0   9   3       40.60       35.65      4.46 o 
   1   9   3      361.64      355.50      9.44 o 
   2   9   3      480.15      468.74     15.66 o 
   3   9   3      244.39      213.51      9.16 o 
   4   9   3       42.83       43.48      6.34 o 
   5   9   3      283.82      269.93     10.41 o 
   6   9   3      399.04      382.21     11.54 o 
   7   9   3      194.85      179.07     11.20 o 
   8   9   3       16.03       10.51      4.79 o 
   9   9   3        8.12       14.35      6.54 o 
  10   9   3       11.35       10.66      4.94 o 
  11   9   3       21.43       28.74     11.40 o 
  12   9   3       34.90       24.62     10.04 o 
 -12  10   3       22.61       21.36      4.30 o 
 -11  10   3        7.22       17.41      5.71 o 
 -10  10   3       65.91       66.70      5.57 o 
  -9  10   3       80.19       80.45      5.66 o 
  -8  10   3      111.03      110.75      6.30 o 
  -7  10   3      102.65      110.36      5.98 o 
  -6  10   3        5.38        8.99      3.58 o 
  -5  10   3      137.14      154.20      6.66 o 
  -4  10   3       99.31      114.87      5.81 o 
  -3  10   3       23.48       19.00      3.75 o 
  -2  10   3      153.06      139.60      8.48 o 
  -1  10   3      545.88      513.64      8.77 o 
   0  10   3      351.21      358.44      7.68 o 
   1  10   3      777.20      746.86     18.45 o 
   2  10   3     1275.42     1319.32     36.72 o 
   3  10   3      746.15      744.57     16.33 o 
   4  10   3      212.89      205.58      9.51 o 
   5  10   3       34.17       32.76     10.62 o 
   6  10   3      282.08      253.82     10.20 o 
   7  10   3       91.04       87.04      7.77 o 
   8  10   3      307.53      312.33     11.55 o 
   9  10   3      674.35      716.97     33.07 o 
  10  10   3      479.66      488.69     21.01 o 
  11  10   3      207.48      211.77     11.16 o 
 -11  11   3       14.15       12.56      4.77 o 
 -10  11   3        0.05        5.67      3.26 o 
  -9  11   3      169.63      165.42      8.82 o 
  -8  11   3      466.53      452.21     10.91 o 
  -7  11   3      319.89      320.85     19.26 o 
  -6  11   3       33.25       32.77      4.49 o 
  -5  11   3       70.51       74.34      5.61 o 
  -4  11   3       57.69       49.81      5.91 o 
  -3  11   3        1.61        5.22      4.37 o 
  -2  11   3       20.76       20.89      4.10 o 
  -1  11   3       55.94       64.34      8.34 o 
   0  11   3        7.41        8.38      4.58 o 
   1  11   3      212.55      224.59     12.66 o 
   2  11   3      127.23      123.19     10.37 o 
   3  11   3       59.96       82.84      7.37 o 
   4  11   3       85.36       92.89      9.19 o 
   5  11   3       75.61       72.47      8.46 o 
   6  11   3       33.67       33.83      6.47 o 
   7  11   3       84.34       88.48      8.02 o 
   8  11   3        3.92        6.35      4.82 o 
   9  11   3       22.66       26.50      6.02 o 
  10  11   3        5.78        9.95      5.86 o 
 -10  12   3      120.47      100.93      8.00 o 
  -9  12   3      207.33      194.54     12.64 o 
  -8  12   3      118.57      125.39      7.58 o 
  -7  12   3       48.40       59.16      6.79 o 
  -6  12   3      146.78      151.24      7.05 o 
  -5  12   3      799.55      839.22     23.20 o 
  -4  12   3      925.24      946.25     23.54 o 
  -3  12   3      353.99      328.26     12.87 o 
  -2  12   3      207.84      194.78     10.69 o 
  -1  12   3      429.52      430.48     13.71 o 
   0  12   3       39.02       45.43      7.65 o 
   1  12   3       24.86       27.20      6.08 o 
   2  12   3       30.05       28.42      7.20 o 
   3  12   3        0.28        9.28      4.82 o 
   4  12   3       19.70       11.56      5.58 o 
   5  12   3       12.22       15.72      5.15 o 
   6  12   3      235.17      234.18     10.94 o 
   7  12   3       79.21       96.30      9.68 o 
   8  12   3       56.41       55.00      8.63 o 
   9  12   3      476.29      467.16     32.45 o 
  -9  13   3       66.83       58.71      5.54 o 
  -8  13   3       24.78       19.13      4.71 o 
  -7  13   3        3.72        9.43      4.25 o 
  -6  13   3       58.59       59.39      5.90 o 
  -5  13   3       29.80       31.73      5.82 o 
  -4  13   3       25.20       24.67      5.56 o 
  -3  13   3      266.09      249.55     12.16 o 
  -2  13   3       77.93       61.68      7.76 o 
  -1  13   3        0.37        9.36      5.31 o 
   0  13   3       19.89       18.73      4.91 o 
   1  13   3        0.90        7.18      4.69 o 
   2  13   3       23.29       31.98      8.65 o 
   3  13   3        1.24        3.84      5.85 o 
   4  13   3        1.27        8.34      6.01 o 
   5  13   3        7.44       16.02      5.24 o 
   6  13   3       15.38       14.35      5.68 o 
   7  13   3      344.62      365.11     13.12 o 
   8  13   3        9.35       10.03     11.52 o 
  -7  14   3       30.15       21.35      5.27 o 
  -6  14   3      209.85      206.40     11.54 o 
  -5  14   3      162.75      135.50      9.63 o 
  -4  14   3       54.38       41.43      6.29 o 
  -3  14   3      120.60      134.77     10.35 o 
  -2  14   3       86.34       86.43      7.27 o 
  -1  14   3      318.95      336.10     15.47 o 
   0  14   3      104.78      113.37      8.40 o 
   1  14   3       36.64       30.95      5.88 o 
   2  14   3      169.13      184.94      9.74 o 
   3  14   3      313.30      331.06     23.99 o 
   4  14   3        3.81       10.22      4.75 o 
   5  14   3       48.79       39.56      7.13 o 
   6  14   3      247.25      246.79     11.50 o 
  -5  15   3       56.05       55.50      8.51 o 
  -4  15   3       44.39       56.92      7.41 o 
  -3  15   3        4.28        6.29      4.05 o 
  -2  15   3        0.04        6.23      4.40 o 
  -1  15   3      133.18      154.99      9.62 o 
   0  15   3       58.69       56.68      6.37 o 
   1  15   3        0.25        0.05      4.52 o 
   2  15   3       26.88       17.61      6.19 o 
   3  15   3        0.07        8.56      6.49 o 
   4  15   3        0.17        1.96      7.02 o 
 -15   0   4        1.72       -3.07      6.64 o 
 -14   0   4      328.57      326.96     21.78 o 
 -13   0   4        0.00        4.43      3.59 o 
 -12   0   4        1.10        4.52      4.14 o 
 -11   0   4      175.07      163.43     15.29 o 
 -10   0   4      857.88      867.12     28.21 o 
  -9   0   4      869.91      801.22     39.79 o 
  -8   0   4      393.65      338.80     15.66 o 
  -7   0   4     2299.47     2330.92     27.97 o 
  -6   0   4      458.69      413.25      8.90 o 
  -5   0   4        9.67       18.79      7.76 o 
  -4   0   4      256.43      228.34     11.17 o 
  -3   0   4      215.93      170.13      8.95 o 
  -2   0   4      394.00      357.73      7.63 o 
  -1   0   4       27.17       36.74      1.65 o 
   0   0   4      535.81      575.48      5.87 o 
   1   0   4       75.67       63.59      3.51 o 
   2   0   4     1277.52     1261.27     17.06 o 
   3   0   4     1482.02     1703.21     20.70 o 
   4   0   4       20.73       24.30      5.96 o 
   5   0   4       56.30       46.66      5.06 o 
   6   0   4       35.64       44.08      6.10 o 
   7   0   4        1.14       10.77      5.43 o 
   8   0   4      214.61      229.86     13.92 o 
   9   0   4        2.98       13.65      6.86 o 
  10   0   4     1080.47     1025.31     20.90 o 
  11   0   4     1288.86     1292.22     24.44 o 
  12   0   4      347.23      326.90     30.89 o 
  13   0   4       49.40       49.64      8.93 o 
  14   0   4      364.44      412.76     29.87 o 
 -15   1   4        0.04       10.13      4.81 o 
 -14   1   4       70.39       85.09      9.28 o 
 -13   1   4       11.00       12.97      2.96 o 
 -12   1   4        2.77        6.98      3.30 o 
 -11   1   4       29.42       36.77      4.48 o 
 -10   1   4        2.99        4.51      2.54 o 
  -9   1   4       16.50       20.47      3.08 o 
  -8   1   4      138.11      148.36      6.33 o 
  -7   1   4       39.13       41.18      3.11 o 
  -6   1   4       43.46       41.87      1.76 o 
  -5   1   4       30.54       24.53      1.94 o 
  -4   1   4     1015.39     1069.44      6.86 o 
  -3   1   4        7.91        7.26      2.36 o 
  -2   1   4      356.81      342.33      5.04 o 
  -1   1   4      142.32      154.88      2.10 o 
   0   1   4     2120.85     2247.34     14.39 o 
   1   1   4      753.91      787.36      5.06 o 
   2   1   4       36.48       46.96      1.83 o 
   3   1   4     1085.10     1146.58     11.08 o 
   4   1   4      196.73      187.46      7.94 o 
   5   1   4       59.22       46.59      4.18 o 
   6   1   4     1149.71     1105.56     19.02 o 
   7   1   4      740.71      736.86     13.03 o 
   8   1   4       11.61       12.53      4.46 o 
   9   1   4        0.50        5.87      3.93 o 
  10   1   4        1.03        6.27      4.19 o 
  11   1   4        9.65        5.66      3.99 o 
  12   1   4       76.84       75.02      6.07 o 
  13   1   4       67.66       72.42      6.13 o 
  14   1   4        3.40        5.22      3.67 o 
 -15   2   4       37.76       52.98      9.26 o 
 -14   2   4      309.98      304.49     17.79 o 
 -13   2   4        4.37        5.00      2.59 o 
 -12   2   4        5.73        7.40      2.89 o 
 -11   2   4        4.63        4.45      2.76 o 
 -10   2   4        4.88        8.42      2.65 o 
  -9   2   4      173.24      184.96      6.84 o 
  -8   2   4      214.23      188.80      4.57 o 
  -7   2   4      450.12      433.81      7.59 o 
  -6   2   4      154.23      147.48      5.74 o 
  -5   2   4     3202.21     3328.40     19.58 o 
  -4   2   4    11427.78    12671.35     65.96 o 
  -3   2   4     1653.72     1616.45      9.31 o 
  -2   2   4      123.36      111.08      1.82 o 
  -1   2   4      423.37      402.35      3.76 o 
   0   2   4     1086.13     1030.05      6.50 o 
   1   2   4        3.84        2.80      0.95 o 
   2   2   4       19.67       14.39      1.34 o 
   3   2   4      697.58      735.90     15.74 o 
   4   2   4        0.95        2.00      3.10 o 
   5   2   4     1181.06     1118.08     10.46 o 
   6   2   4     1797.06     1734.66     16.93 o 
   7   2   4      857.39      857.68     20.85 o 
   8   2   4      336.10      317.38      9.14 o 
   9   2   4      327.38      345.42      9.28 o 
  10   2   4      354.51      331.32     11.66 o 
  11   2   4      174.75      184.26      7.78 o 
  12   2   4      155.51      156.22      7.45 o 
  13   2   4       71.81       51.52      5.78 o 
  14   2   4       42.97       44.41      7.39 o 
 -15   3   4       11.79        6.72      6.07 o 
 -14   3   4       12.45       17.72      6.35 o 
 -13   3   4      146.33      133.17     11.06 o 
 -12   3   4      139.82      142.22      6.04 o 
 -11   3   4        3.12        4.46      3.24 o 
 -10   3   4        0.67        5.20      2.87 o 
  -9   3   4       89.53       87.72      6.00 o 
  -8   3   4      153.01      174.99      5.44 o 
  -7   3   4      453.20      449.11      9.19 o 
  -6   3   4       90.87       96.53      3.87 o 
  -5   3   4      141.42      134.79      3.28 o 
  -4   3   4     1248.78     1287.55     11.76 o 
  -3   3   4       88.86       84.06      2.29 o 
  -2   3   4        1.40        2.32      1.12 o 
  -1   3   4       50.55       54.15      1.74 o 
   0   3   4      455.56      461.72      3.82 o 
   1   3   4     1661.77     1726.94      8.22 o 
   2   3   4     1282.65     1400.12     13.66 o 
   3   3   4      879.72      923.48     11.16 o 
   4   3   4       29.02       19.97      3.09 o 
   5   3   4       13.42       12.40      2.05 o 
   6   3   4      254.23      240.73      5.59 o 
   7   3   4      166.18      185.05      7.01 o 
   8   3   4        0.75        6.26      3.76 o 
   9   3   4       11.37        9.36      2.97 o 
  10   3   4       16.48       17.84      5.74 o 
  11   3   4        4.44        8.39      3.71 o 
  12   3   4        0.04        5.18      3.86 o 
  13   3   4      412.20      397.59     13.40 o 
  14   3   4       28.27       30.79     11.64 o 
 -15   4   4       14.03       10.33      6.54 o 
 -14   4   4        5.37        7.51      6.01 o 
 -13   4   4        7.58        5.73      7.48 o 
 -12   4   4       44.82       35.17      6.43 o 
 -11   4   4       12.34        8.16      4.28 o 
 -10   4   4      302.77      314.88     10.32 o 
  -9   4   4      272.21      270.57      6.88 o 
  -8   4   4       33.11       28.36      3.47 o 
  -7   4   4      260.79      250.09      6.53 o 
  -6   4   4      685.60      671.44     10.00 o 
  -5   4   4      503.41      480.78      5.44 o 
  -4   4   4      538.90      525.99      5.31 o 
  -3   4   4      160.99      126.96      2.85 o 
  -2   4   4      465.20      416.72      6.46 o 
  -1   4   4        0.86        3.65      1.07 o 
   0   4   4      145.68      129.73      3.05 o 
   1   4   4      942.04     1030.27     12.43 o 
   2   4   4      589.07      609.30      9.48 o 
   3   4   4      212.23      206.88      5.24 o 
   4   4   4       32.24       29.63      2.37 o 
   5   4   4       81.52       80.00      3.17 o 
   6   4   4       26.59       21.29      3.58 o 
   7   4   4      739.99      754.91     11.02 o 
   8   4   4      469.05      511.12      9.88 o 
   9   4   4       66.70       82.73      6.34 o 
  10   4   4      266.10      285.24     14.25 o 
  11   4   4     1027.69     1129.91     16.27 o 
  12   4   4      400.08      442.41     15.33 o 
  13   4   4       31.60       25.03      7.44 o 
 -14   5   4       29.52       41.82      8.49 o 
 -13   5   4        4.46        5.40      6.17 o 
 -12   5   4       41.98       34.87      4.98 o 
 -11   5   4        4.95        6.20      3.15 o 
 -10   5   4      178.51      177.30      6.84 o 
  -9   5   4       76.30       74.19      5.35 o 
  -8   5   4       89.20       92.69      4.90 o 
  -7   5   4      116.44      125.63      5.26 o 
  -6   5   4       41.76       41.19      3.64 o 
  -5   5   4      165.46      175.34      4.55 o 
  -4   5   4       87.59       91.22      3.32 o 
  -3   5   4       10.95        9.49      1.40 o 
  -2   5   4      741.87      737.24      8.45 o 
  -1   5   4        0.04        2.94      1.04 o 
   0   5   4       25.08       31.53      5.14 o 
   1   5   4      128.12      150.02      5.63 o 
   2   5   4      365.37      338.72     12.30 o 
   3   5   4      227.05      196.14      7.54 o 
   4   5   4        2.08        2.91      0.64 o 
   5   5   4        5.98        6.44      1.35 o 
   6   5   4     3686.67     3585.26     42.79 o 
   7   5   4       20.78       16.69      3.12 o 
   8   5   4       30.62       28.75      4.00 o 
   9   5   4       89.26       89.81      6.51 o 
  10   5   4       68.95       92.61      8.96 o 
  11   5   4        4.11        7.48      4.72 o 
  12   5   4        1.79        3.63      5.21 o 
  13   5   4      250.31      263.56     14.44 o 
 -14   6   4       29.53       31.76     18.07 o 
 -13   6   4       25.02       26.63      6.47 o 
 -12   6   4       89.98       83.76      6.12 o 
 -11   6   4      362.87      342.94     11.87 o 
 -10   6   4       67.84       69.80      5.09 o 
  -9   6   4      114.87      118.72      5.61 o 
  -8   6   4      228.44      208.71      9.36 o 
  -7   6   4      110.87      112.22      5.90 o 
  -6   6   4      230.71      209.43      6.45 o 
  -5   6   4      665.74      656.16      9.68 o 
  -4   6   4      105.22       99.10      4.56 o 
  -3   6   4      214.84      196.27      4.34 o 
  -2   6   4      142.84      141.75      3.37 o 
  -1   6   4       84.94       88.81      2.33 o 
   0   6   4       40.31       52.15      4.98 o 
   1   6   4       10.24        8.15      4.14 o 
   2   6   4       67.32       70.16      5.52 o 
   3   6   4     1193.48     1227.38     17.12 o 
   4   6   4        9.48       13.07      8.71 o 
   5   6   4     1486.87     1480.77     20.50 o 
   6   6   4      191.09      195.65      5.33 o 
   7   6   4       18.13       19.42      3.80 o 
   8   6   4      204.43      226.89     16.33 o 
   9   6   4      851.77      888.17     17.58 o 
  10   6   4      489.70      493.94     25.23 o 
  11   6   4       73.69       57.95      8.79 o 
  12   6   4        1.24        8.06      5.42 o 
  13   6   4       66.17       54.77     13.55 o 
 -13   7   4       81.76       95.38      9.54 o 
 -12   7   4      210.61      206.02      7.94 o 
 -11   7   4       23.29       24.00      4.09 o 
 -10   7   4      462.63      430.05     26.49 o 
  -9   7   4      972.43      960.44     24.67 o 
  -8   7   4      471.24      462.04      9.52 o 
  -7   7   4      127.23      128.71      5.61 o 
  -6   7   4       20.48       14.33      4.74 o 
  -5   7   4       28.04       27.70      3.47 o 
  -4   7   4       78.68       74.10      4.52 o 
  -3   7   4      558.69      521.81      7.10 o 
  -2   7   4      222.62      215.83      4.33 o 
  -1   7   4       46.10       42.40      2.46 o 
   0   7   4       85.61       99.17      7.10 o 
   1   7   4     1255.00     1188.69     16.25 o 
   2   7   4      350.33      358.56     10.00 o 
   3   7   4      927.00      927.18     22.46 o 
   4   7   4      557.65      588.63     17.50 o 
   5   7   4      321.32      335.51     22.41 o 
   6   7   4      480.76      455.28     13.04 o 
   7   7   4      202.48      181.32      9.70 o 
   8   7   4      124.07      124.84      8.03 o 
   9   7   4        0.36        7.47      4.66 o 
  10   7   4      183.68      179.17      9.94 o 
  11   7   4       63.74       77.98      7.48 o 
  12   7   4       44.55       60.14      9.99 o 
 -13   8   4       15.39        9.32      4.63 o 
 -12   8   4        0.27        6.53      4.35 o 
 -11   8   4       98.28       86.75      5.30 o 
 -10   8   4      171.85      184.68     15.28 o 
  -9   8   4       29.91       29.91      3.93 o 
  -8   8   4        3.80        7.61      2.95 o 
  -7   8   4      170.51      174.25      6.80 o 
  -6   8   4       52.22       51.29      4.07 o 
  -5   8   4      109.81      117.71      5.37 o 
  -4   8   4       11.30       11.31      3.00 o 
  -3   8   4      891.61      885.08     12.70 o 
  -2   8   4     1156.28     1155.97     22.24 o 
  -1   8   4      375.06      366.12     14.09 o 
   0   8   4      295.60      275.97     10.21 o 
   1   8   4      762.30      720.33     14.74 o 
   2   8   4       93.60      105.80      8.29 o 
   3   8   4       18.24       21.86      5.32 o 
   4   8   4     1043.59     1017.35     34.32 o 
   5   8   4      253.78      205.71     11.43 o 
   6   8   4       22.57       27.85      6.00 o 
   7   8   4       99.93       86.91      7.43 o 
   8   8   4      269.50      246.37     10.62 o 
   9   8   4       33.52       33.17      8.67 o 
  10   8   4       33.70       43.51      6.51 o 
  11   8   4      320.42      358.41     16.33 o 
 -12   9   4      190.09      194.12     30.25 o 
 -11   9   4       85.66       81.44      8.29 o 
 -10   9   4       22.64       28.63      5.12 o 
  -9   9   4        1.69        6.51      3.27 o 
  -8   9   4        1.04        5.39      3.15 o 
  -7   9   4       23.29       19.91      3.75 o 
  -6   9   4       92.34       92.10      5.42 o 
  -5   9   4      196.40      198.34      6.51 o 
  -4   9   4       10.96       13.23      2.84 o 
  -3   9   4       70.50       75.20      7.98 o 
  -2   9   4      256.72      245.17     14.37 o 
  -1   9   4      985.12     1029.13     15.94 o 
   0   9   4      593.00      587.43     12.65 o 
   1   9   4      679.30      650.84     13.44 o 
   2   9   4      385.16      374.99     11.10 o 
   3   9   4      277.42      265.28     14.64 o 
   4   9   4      158.75      159.62      8.23 o 
   5   9   4        0.06       10.21      7.47 o 
   6   9   4        9.61       14.11      5.20 o 
   7   9   4       13.20       13.94      4.98 o 
   8   9   4       18.39       16.31      4.85 o 
   9   9   4       10.11        8.74      4.75 o 
  10   9   4       67.61       69.52      7.31 o 
  11   9   4        9.54       15.26      6.83 o 
 -11  10   4        4.73        6.74      3.08 o 
 -10  10   4        4.34        8.33      3.38 o 
  -9  10   4        5.37        5.10      3.29 o 
  -8  10   4       46.80       48.79      4.54 o 
  -7  10   4       17.58       20.13      3.93 o 
  -6  10   4      137.99      124.54      5.96 o 
  -5  10   4      501.51      465.66     12.09 o 
  -4  10   4       85.89       71.72      6.17 o 
  -3  10   4       28.46       22.10      3.83 o 
  -2  10   4      117.05      131.31      8.84 o 
  -1  10   4        0.01        5.55      4.42 o 
   0  10   4       29.16       28.38      5.32 o 
   1  10   4        0.01        6.56      4.38 o 
   2  10   4        9.31       24.25      6.16 o 
   3  10   4      419.69      403.15     12.16 o 
   4  10   4        1.35        8.67      4.73 o 
   5  10   4       15.12       30.75      9.02 o 
   6  10   4       86.56       85.62      9.79 o 
   7  10   4       89.32       99.70      7.51 o 
   8  10   4       76.98       82.04      8.02 o 
   9  10   4      290.00      303.12     12.37 o 
  10  10   4       36.33       43.39      7.33 o 
 -11  11   4      217.02      186.31     11.16 o 
 -10  11   4      258.14      258.18     19.37 o 
  -9  11   4      260.70      273.49     13.02 o 
  -8  11   4        1.70        9.71      4.07 o 
  -7  11   4       95.63       90.95      5.55 o 
  -6  11   4      137.07      132.55      6.24 o 
  -5  11   4       40.67       42.12      4.36 o 
  -4  11   4      846.88      864.32     21.67 o 
  -3  11   4       80.72       86.86      7.94 o 
  -2  11   4       36.31       37.03      5.43 o 
  -1  11   4       88.94       80.61      9.94 o 
   0  11   4     1115.86     1093.84     35.37 o 
   1  11   4      791.28      784.57     39.96 o 
   2  11   4       39.84       52.61      6.53 o 
   3  11   4       10.70        9.21      5.17 o 
   4  11   4      715.26      730.62     29.98 o 
   5  11   4      307.83      305.05     14.41 o 
   6  11   4        0.07        8.81      6.42 o 
   7  11   4        5.84        6.68      4.52 o 
   8  11   4      196.18      192.88     10.45 o 
   9  11   4        0.49        4.91      4.74 o 
  -9  12   4        0.47        2.72      3.02 o 
  -8  12   4        4.69        8.65      4.19 o 
  -7  12   4       62.57       64.94      6.20 o 
  -6  12   4      113.63      115.11     16.27 o 
  -5  12   4        2.30        4.20      3.89 o 
  -4  12   4       43.34       41.71      5.96 o 
  -3  12   4       90.43       92.95      8.06 o 
  -2  12   4        5.14        4.56      4.07 o 
  -1  12   4       31.38       31.35      6.10 o 
   0  12   4      185.37      200.59     10.12 o 
   1  12   4        0.12        6.22      5.33 o 
   2  12   4      109.61      113.62      8.14 o 
   3  12   4       73.35       78.51      9.91 o 
   4  12   4      166.75      162.45     11.70 o 
   5  12   4        8.88       15.85      8.97 o 
   6  12   4        3.60        5.27      6.62 o 
   7  12   4        0.20        5.66      4.80 o 
   8  12   4       56.21       81.55      8.53 o 
  -8  13   4      212.98      203.98     12.18 o 
  -7  13   4      181.60      152.81      8.52 o 
  -6  13   4       17.30       20.20      4.40 o 
  -5  13   4       49.75       48.91      6.03 o 
  -4  13   4      160.75      150.17     11.09 o 
  -3  13   4       80.49       97.58     12.10 o 
  -2  13   4      151.53      154.81     11.06 o 
  -1  13   4      504.45      525.97     14.80 o 
   0  13   4      184.85      176.32     18.78 o 
   1  13   4      181.34      166.27      9.39 o 
   2  13   4      203.25      198.00      9.95 o 
   3  13   4      319.51      311.01     16.78 o 
   4  13   4      256.36      270.58     15.91 o 
   5  13   4      454.52      473.99     22.41 o 
   6  13   4      122.74      129.31     13.77 o 
   7  13   4      409.77      389.20     27.00 o 
  -6  14   4      146.37      147.09     20.64 o 
  -5  14   4        1.03        6.24      4.26 o 
  -4  14   4      174.94      156.83     10.19 o 
  -3  14   4      109.29      108.94      9.20 o 
  -2  14   4        8.12       14.43      5.78 o 
  -1  14   4       73.97       72.16      8.54 o 
   0  14   4       89.57       85.21     10.69 o 
   1  14   4        0.21        9.45      4.75 o 
   2  14   4       47.61       45.02      6.53 o 
   3  14   4       47.77       55.28      6.94 o 
   4  14   4      118.96      121.36      9.05 o 
   5  14   4        0.78        5.12      4.44 o 
  -3  15   4        1.44        2.06      3.27 o 
  -2  15   4        3.70       11.37      5.56 o 
  -1  15   4      128.92      145.64     15.01 o 
   0  15   4      475.42      483.13     17.89 o 
   1  15   4      252.78      233.79     10.62 o 
   2  15   4      101.17       89.13      9.34 o 
 -14   1   5      503.45      526.53     20.11 o 
 -13   1   5       75.40      103.67     17.02 o 
 -12   1   5       68.97       75.98      8.38 o 
 -11   1   5       29.62       45.84      7.23 o 
 -10   1   5      123.65      115.46     16.39 o 
  -9   1   5      249.01      256.60      6.21 o 
  -8   1   5        5.27        6.57      2.40 o 
  -7   1   5      947.48      933.80      8.75 o 
  -6   1   5      222.74      237.86      4.14 o 
  -5   1   5      190.11      200.53     11.33 o 
  -4   1   5       44.58       61.78      5.79 o 
  -3   1   5      250.58      233.98     10.03 o 
  -2   1   5      275.59      246.47      2.40 o 
  -1   1   5      734.96      705.04      4.72 o 
   0   1   5     1316.39     1289.17     14.24 o 
   1   1   5     5690.62     6193.40     18.64 o 
   2   1   5     1868.24     1891.68     19.04 o 
   3   1   5      161.98      142.01      3.94 o 
   4   1   5      809.16      753.17     16.15 o 
   5   1   5     1153.29     1170.09     13.09 o 
   6   1   5      316.52      272.79      7.90 o 
   7   1   5      118.57      101.97      6.03 o 
   8   1   5      147.75      164.46      7.54 o 
   9   1   5       15.72       20.15      3.86 o 
  10   1   5        0.29        4.42      3.79 o 
  11   1   5      186.08      194.60      9.77 o 
  12   1   5      169.00      147.35      7.58 o 
  13   1   5      140.05      149.13      7.60 o 
 -14   2   5        6.77        6.92      5.06 o 
 -13   2   5      122.93      122.86     21.68 o 
 -12   2   5      117.27       99.00     13.42 o 
 -11   2   5      171.65      176.85     15.76 o 
 -10   2   5        8.00        9.90      2.87 o 
  -9   2   5      117.66      109.57     11.81 o 
  -8   2   5       41.65       36.28      2.90 o 
  -7   2   5        1.92        4.40      1.55 o 
  -6   2   5      624.53      619.41      6.28 o 
  -5   2   5      153.43      150.05      2.20 o 
  -4   2   5       10.75       10.13      1.62 o 
  -3   2   5      135.98      128.15      2.08 o 
  -2   2   5      135.44      133.61      2.14 o 
  -1   2   5       28.96       18.38      1.29 o 
   0   2   5       10.25       16.59      2.06 o 
   1   2   5      112.78      107.57      2.95 o 
   2   2   5       14.68       12.57      1.70 o 
   3   2   5      634.71      624.79      8.63 o 
   4   2   5       73.10       71.75      3.38 o 
   5   2   5       55.51       62.79      3.72 o 
   6   2   5       26.69       37.16      5.62 o 
   7   2   5      589.39      545.71     11.56 o 
   8   2   5        6.58        7.22      4.14 o 
   9   2   5        8.43        7.92      3.98 o 
  10   2   5       11.92       25.24      4.39 o 
  11   2   5        1.07        8.07      4.12 o 
  12   2   5       76.75       88.29      7.60 o 
  13   2   5       80.15       90.65      8.53 o 
 -14   3   5       12.37       18.95      8.01 o 
 -13   3   5        9.34       11.64      5.61 o 
 -12   3   5       35.29       36.02      6.82 o 
 -11   3   5      113.22      113.10      9.71 o 
 -10   3   5      156.87      165.27      5.95 o 
  -9   3   5      534.76      521.44      9.47 o 
  -8   3   5      151.60      147.68      5.11 o 
  -7   3   5       45.70       48.88      3.06 o 
  -6   3   5       25.86       18.88      1.80 o 
  -5   3   5       93.14       87.65      2.41 o 
  -4   3   5      495.15      465.24      6.40 o 
  -3   3   5      426.32      364.28      4.04 o 
  -2   3   5      913.00      871.08      6.12 o 
  -1   3   5      256.01      227.85      4.06 o 
   0   3   5      290.41      262.55      3.21 o 
   1   3   5      219.97      193.01      3.80 o 
   2   3   5       32.46       22.61      1.82 o 
   3   3   5       18.17       20.36      1.95 o 
   4   3   5      903.23      883.88      8.47 o 
   5   3   5      784.39      728.77     11.32 o 
   6   3   5     1958.51     1881.43     18.31 o 
   7   3   5      109.33      106.69      6.59 o 
   8   3   5       47.36       45.36      5.77 o 
   9   3   5       63.69       69.29      5.86 o 
  10   3   5        2.51        8.65      3.32 o 
  11   3   5      237.67      238.01     10.49 o 
  12   3   5       67.48       67.09      7.24 o 
  13   3   5      369.26      392.65     13.70 o 
 -14   4   5       30.63       31.01      7.35 o 
 -13   4   5      121.35      102.23      9.78 o 
 -12   4   5      158.23      149.66     16.90 o 
 -11   4   5       12.71        5.26      5.41 o 
 -10   4   5       18.21       17.33      4.05 o 
  -9   4   5      144.78      139.61      8.47 o 
  -8   4   5      237.86      226.58      5.89 o 
  -7   4   5      651.68      673.57      8.78 o 
  -6   4   5     1700.90     1776.44     19.32 o 
  -5   4   5     1922.94     1969.91     28.82 o 
  -4   4   5      851.11      872.05      9.48 o 
  -3   4   5      491.17      508.75      5.48 o 
  -2   4   5        0.54        2.22      1.10 o 
  -1   4   5        3.88        3.47      1.27 o 
   0   4   5        9.58        9.36      1.72 o 
   1   4   5      510.36      499.24      6.78 o 
   2   4   5       86.39       88.06      2.26 o 
   3   4   5      221.79      208.37      4.36 o 
   4   4   5      876.51      918.33     12.98 o 
   5   4   5      240.27      212.69      4.72 o 
   6   4   5      741.32      669.68     17.79 o 
   7   4   5       84.82       87.05      5.85 o 
   8   4   5       44.00       45.51      6.87 o 
   9   4   5      212.99      208.26      9.70 o 
  10   4   5       90.37       77.48      9.55 o 
  11   4   5      347.61      368.31     12.97 o 
  12   4   5       19.57       24.53      7.18 o 
  13   4   5       91.51       91.25     11.51 o 
 -14   5   5      106.65      121.35     12.45 o 
 -13   5   5       63.66       71.44      9.27 o 
 -12   5   5      114.62      116.63     10.26 o 
 -11   5   5      229.75      251.06     15.01 o 
 -10   5   5      267.60      263.88      8.94 o 
  -9   5   5       19.86       23.73      3.04 o 
  -8   5   5       15.93       17.33      3.40 o 
  -7   5   5        1.06        8.07      2.82 o 
  -6   5   5       73.56       70.96      3.62 o 
  -5   5   5      279.35      272.09      5.87 o 
  -4   5   5       40.61       39.95      2.61 o 
  -3   5   5       29.39       26.31      1.76 o 
  -2   5   5      419.93      421.57      6.18 o 
  -1   5   5      871.16      843.31      6.68 o 
   0   5   5      887.00      862.97     17.82 o 
   1   5   5      549.20      515.22      9.84 o 
   2   5   5      161.44      149.77     10.01 o 
   3   5   5      981.23      984.80     18.08 o 
   4   5   5      362.37      347.18     10.45 o 
   5   5   5      109.06       85.82      4.37 o 
   6   5   5       51.55       52.52      5.20 o 
   7   5   5        0.44        8.65      6.59 o 
   8   5   5      141.75      122.91     13.01 o 
   9   5   5       20.53       23.49      6.76 o 
  10   5   5       32.08       36.93      6.93 o 
  11   5   5        0.51        7.28      5.00 o 
  12   5   5        6.96        6.20      4.34 o 
 -13   6   5       15.62       11.62      6.55 o 
 -12   6   5       46.56       58.90      8.69 o 
 -11   6   5      132.57      129.02     19.43 o 
 -10   6   5      105.82      112.53      9.12 o 
  -9   6   5      266.34      260.91      7.22 o 
  -8   6   5       67.99       68.03      4.87 o 
  -7   6   5      174.72      165.28      5.53 o 
  -6   6   5      119.87      116.12      4.49 o 
  -5   6   5       63.00       64.87      3.68 o 
  -4   6   5      222.39      218.51      5.71 o 
  -3   6   5       50.97       56.26      2.75 o 
  -2   6   5       18.18       18.17      1.83 o 
  -1   6   5        0.94        1.37      1.44 o 
   0   6   5        0.22        5.43      3.15 o 
   1   6   5       42.63       37.32      4.53 o 
   2   6   5       11.88       12.66      4.24 o 
   3   6   5      242.76      241.21      9.17 o 
   4   6   5      172.18      162.22      8.18 o 
   5   6   5       88.74       99.08      7.60 o 
   6   6   5       93.62      116.09      7.65 o 
   7   6   5        7.70       20.61      5.97 o 
   8   6   5       66.21       77.91      9.98 o 
   9   6   5      251.46      253.90     11.41 o 
  10   6   5       42.81       43.53      8.59 o 
  11   6   5      101.82      104.79     10.28 o 
  12   6   5       10.73        9.19      4.41 o 
 -13   7   5      101.78      123.69     11.11 o 
 -12   7   5      166.53      179.76     12.25 o 
 -11   7   5      246.68      230.79     12.61 o 
 -10   7   5      274.22      238.93      8.74 o 
  -9   7   5        1.54        4.21      2.62 o 
  -8   7   5        5.34       11.36      4.15 o 
  -7   7   5       81.63       79.28      5.72 o 
  -6   7   5       65.59       65.73      4.52 o 
  -5   7   5       10.45       13.24      2.61 o 
  -4   7   5      124.21      122.24      4.53 o 
  -3   7   5        2.35        4.30      1.90 o 
  -2   7   5      535.84      544.24     17.19 o 
  -1   7   5     1705.03     1751.32     38.83 o 
   0   7   5     1545.37     1503.58     38.34 o 
   1   7   5      183.61      187.23      8.15 o 
   2   7   5       37.95       36.98      4.85 o 
   3   7   5      761.02      783.64     14.86 o 
   4   7   5       32.92       34.04      6.13 o 
   5   7   5       39.54       34.36      5.98 o 
   6   7   5        6.00        6.60      5.23 o 
   7   7   5      273.09      275.46     13.92 o 
   8   7   5       15.92        6.98      6.47 o 
   9   7   5        0.28        3.62      6.43 o 
  10   7   5       88.59       86.65      7.81 o 
  11   7   5        7.06        6.63      4.90 o 
 -12   8   5       97.91       86.13     12.51 o 
 -11   8   5       22.65       21.62      5.25 o 
 -10   8   5        0.35       11.10      6.68 o 
  -9   8   5      159.58      165.25      7.02 o 
  -8   8   5       40.84       44.46      3.93 o 
  -7   8   5      246.44      245.84      7.08 o 
  -6   8   5       50.34       55.91      3.97 o 
  -5   8   5       49.16       54.48      3.82 o 
  -4   8   5      459.69      474.49     14.12 o 
  -3   8   5      583.18      585.82      8.81 o 
  -2   8   5      175.59      187.35      9.34 o 
  -1   8   5      180.32      172.49      8.97 o 
   0   8   5       91.24       91.94      7.54 o 
   1   8   5      127.82      134.78      9.23 o 
   2   8   5       70.50       55.10      5.21 o 
   3   8   5      412.94      398.75     11.69 o 
   4   8   5      835.10      828.41     15.89 o 
   5   8   5      554.45      532.90     13.29 o 
   6   8   5      173.10      166.72      9.99 o 
   7   8   5       59.76       66.52      7.41 o 
   8   8   5      302.29      340.06     24.62 o 
   9   8   5      189.65      183.96     13.00 o 
  10   8   5       89.88       86.98      9.43 o 
  11   8   5       25.86       25.09      6.83 o 
 -12   9   5        9.68       10.70      5.20 o 
 -11   9   5      104.70      114.71      9.82 o 
 -10   9   5       43.76       56.62     19.54 o 
  -9   9   5        4.10        9.23      3.02 o 
  -8   9   5        4.79        5.21      3.10 o 
  -7   9   5      163.27      173.75     10.10 o 
  -6   9   5      678.85      661.49     13.54 o 
  -5   9   5      393.58      408.41     10.49 o 
  -4   9   5      217.00      225.72      6.32 o 
  -3   9   5        1.31        5.15      3.48 o 
  -2   9   5      110.84      103.81      6.57 o 
  -1   9   5       55.77       61.77      6.02 o 
   0   9   5       39.52       36.09      6.16 o 
   1   9   5      648.62      614.67     13.98 o 
   2   9   5       64.15       55.22      6.71 o 
   3   9   5       27.00       26.25      5.46 o 
   4   9   5       26.48       24.98      6.18 o 
   5   9   5        9.32       18.28      6.70 o 
   6   9   5       57.15       60.48      6.94 o 
   7   9   5      196.75      202.72      9.86 o 
   8   9   5       52.95       53.43      7.08 o 
   9   9   5        3.49        8.39      7.34 o 
  10   9   5       14.99       26.11      6.28 o 
 -11  10   5       89.14       93.15     13.45 o 
 -10  10   5      306.85      319.85     20.93 o 
  -9  10   5      189.22      185.04     10.82 o 
  -8  10   5        9.47       10.49      2.55 o 
  -7  10   5      128.26      138.32     10.57 o 
  -6  10   5      640.21      631.91     15.47 o 
  -5  10   5      216.58      219.85      8.88 o 
  -4  10   5      291.79      269.93      9.33 o 
  -3  10   5      138.78      149.71     12.65 o 
  -2  10   5       84.31       95.25      7.93 o 
  -1  10   5       89.90       91.63      7.58 o 
   0  10   5       37.10       48.71      5.93 o 
   1  10   5      161.67      180.26     16.60 o 
   2  10   5       42.46       41.88      6.51 o 
   3  10   5       82.03       91.32      7.17 o 
   4  10   5       40.77       51.05      7.02 o 
   5  10   5       48.83       47.29      5.93 o 
   6  10   5       94.93       74.02      7.41 o 
   7  10   5      443.79      484.60     25.45 o 
   8  10   5      188.05      193.73     10.38 o 
   9  10   5      210.36      226.63     13.82 o 
 -10  11   5       75.90       69.41     12.72 o 
  -9  11   5       23.63       33.30     11.43 o 
  -8  11   5        8.77        7.49      4.72 o 
  -7  11   5       98.40       92.89      6.38 o 
  -6  11   5        0.00        1.86      3.26 o 
  -5  11   5       64.07       52.65      5.03 o 
  -4  11   5        3.06        7.57      4.41 o 
  -3  11   5        1.71       10.01      4.76 o 
  -2  11   5       10.34       18.48      5.01 o 
  -1  11   5      367.34      397.93     13.29 o 
   0  11   5      543.90      535.17     15.33 o 
   1  11   5      101.68      108.24      7.49 o 
   2  11   5      100.63       99.78      8.11 o 
   3  11   5      109.01      127.53      8.08 o 
   4  11   5       38.14       44.70      6.89 o 
   5  11   5      298.57      302.31     22.67 o 
   6  11   5        5.63       13.59      5.15 o 
   7  11   5       10.90       16.99      5.84 o 
   8  11   5       44.00       58.81      8.28 o 
  -9  12   5        6.69        6.78      7.16 o 
  -8  12   5       36.28       27.89      7.57 o 
  -7  12   5      149.91      149.12      8.18 o 
  -6  12   5      331.40      336.28     14.18 o 
  -5  12   5      153.53      145.00     13.55 o 
  -4  12   5      102.68       99.55      8.22 o 
  -3  12   5      145.36      159.09      9.42 o 
  -2  12   5       45.27       50.57      7.41 o 
  -1  12   5       92.44       87.00      7.57 o 
   0  12   5      207.69      213.01      9.55 o 
   1  12   5      130.95      139.73     11.74 o 
   2  12   5       78.73       80.67      7.08 o 
   3  12   5        1.74        7.25      5.17 o 
   4  12   5      403.45      411.00     14.20 o 
   5  12   5      400.54      405.80     13.69 o 
   6  12   5      292.66      298.47     12.54 o 
   7  12   5      702.37      777.53     19.06 o 
  -7  13   5       46.37       43.11      5.53 o 
  -6  13   5       30.98       29.22      5.90 o 
  -5  13   5       44.06       43.31      6.19 o 
  -4  13   5        5.84        7.66      3.81 o 
  -3  13   5        2.59        8.54      3.84 o 
  -2  13   5        9.07       12.94      5.03 o 
  -1  13   5        0.61        7.04      4.97 o 
   0  13   5       41.03       46.71      6.47 o 
   1  13   5       25.74       32.07      5.57 o 
   2  13   5       12.63        9.26      4.52 o 
   3  13   5        5.29        9.14     11.49 o 
   4  13   5       17.79       21.48      5.78 o 
   5  13   5       95.51       94.86      9.85 o 
   6  13   5       24.26       34.34      7.78 o 
  -5  14   5       80.55       66.26      9.82 o 
  -4  14   5       55.98       62.25      8.25 o 
  -3  14   5      336.48      361.81     15.44 o 
  -2  14   5       56.65       63.24      8.05 o 
  -1  14   5        0.25        7.32      3.88 o 
   0  14   5        4.65       10.78      4.51 o 
   1  14   5       43.63       37.59      5.97 o 
   2  14   5       17.92       31.87     11.93 o 
   3  14   5       25.23       16.98      4.79 o 
 -14   0   6       33.62       33.48     11.67 o 
 -13   0   6      192.11      201.91     20.12 o 
 -12   0   6      293.48      283.16     20.55 o 
  -8   0   6      136.97      141.71     14.09 o 
  -7   0   6      273.24      273.10     15.99 o 
  -6   0   6      384.45      381.60     19.41 o 
  -5   0   6      635.64      630.44     22.42 o 
  -4   0   6      844.82      844.16     23.21 o 
  -3   0   6      161.27      168.23     11.14 o 
  -2   0   6      840.84      959.26     22.31 o 
  -1   0   6      310.02      311.83      4.85 o 
   0   0   6       55.44       53.96      3.06 o 
   1   0   6      229.85      203.73      5.42 o 
   2   0   6      936.55      964.06     15.00 o 
   3   0   6      546.81      543.77     12.11 o 
   4   0   6       15.25       14.55      5.47 o 
   5   0   6      123.71      117.29      7.40 o 
   6   0   6        1.18        4.69      4.91 o 
   7   0   6       73.08      116.41      7.82 o 
   8   0   6      297.15      271.35     33.90 o 
   9   0   6      310.42      303.28     12.45 o 
  10   0   6      551.94      544.32     16.56 o 
  11   0   6      291.60      308.37     14.17 o 
  12   0   6      277.23      284.13     14.48 o 
 -14   1   6        8.89       14.83      6.33 o 
 -13   1   6        8.13       13.07      7.66 o 
 -12   1   6       25.49       31.28      9.50 o 
 -11   1   6        6.21        4.20      4.49 o 
 -10   1   6       18.22       23.46      7.46 o 
  -9   1   6        5.97        9.63      5.59 o 
  -8   1   6        2.27        7.69      5.45 o 
  -7   1   6      187.40      205.01     17.13 o 
  -6   1   6       36.26       34.73      8.45 o 
  -5   1   6       14.70       19.08      4.76 o 
  -4   1   6        0.02        4.39      6.53 o 
  -3   1   6      252.03      266.27      9.00 o 
  -2   1   6      356.42      336.28      2.39 o 
  -1   1   6       96.24      102.33      2.53 o 
   0   1   6       53.93       62.68      2.34 o 
   1   1   6      466.23      465.31      5.64 o 
   2   1   6        8.67       12.54      2.86 o 
   3   1   6      241.90      216.03      8.44 o 
   4   1   6      194.85      194.14      5.85 o 
   5   1   6      288.30      276.66      8.65 o 
   6   1   6      454.32      433.52     12.26 o 
   7   1   6       28.72       26.73      3.91 o 
   8   1   6       54.16       43.13      4.77 o 
   9   1   6      228.82      224.81      8.40 o 
  10   1   6        0.90        5.95      3.81 o 
  11   1   6       41.93       39.95      6.37 o 
  12   1   6       29.25       24.52      7.21 o 
 -14   2   6       20.91       16.33      8.38 o 
 -13   2   6        0.58       11.65      8.35 o 
 -12   2   6      109.94      109.93     10.34 o 
 -11   2   6      142.12      155.01     14.82 o 
 -10   2   6      147.47      150.79     10.04 o 
  -9   2   6      735.26      748.73     20.13 o 
  -8   2   6      359.13      361.65     13.72 o 
  -7   2   6      512.59      510.55     14.87 o 
  -6   2   6     1463.99     1524.84     47.93 o 
  -5   2   6      167.03      156.55     12.24 o 
  -4   2   6        0.07        1.96      4.01 o 
  -3   2   6        1.09        1.59      0.88 o 
  -2   2   6      465.77      456.58      7.95 o 
  -1   2   6      528.24      548.38      4.69 o 
   0   2   6      173.01      169.33      2.99 o 
   1   2   6      393.36      377.62      6.61 o 
   2   2   6        2.35        4.06      1.52 o 
   3   2   6      649.73      617.04      8.48 o 
   4   2   6     1081.98     1103.00     14.48 o 
   5   2   6     1534.12     1571.02     15.23 o 
   6   2   6      160.71      177.63      6.15 o 
   7   2   6      304.91      347.59      8.57 o 
   8   2   6      566.00      520.94     10.47 o 
   9   2   6      717.65      753.47     15.81 o 
  10   2   6      138.47      129.37      8.06 o 
  11   2   6      132.02      152.81      9.39 o 
  12   2   6       29.58       29.44      6.63 o 
 -14   3   6       36.96       42.07      8.05 o 
 -13   3   6       15.96       12.23      5.73 o 
 -12   3   6       72.16       66.18      8.52 o 
 -11   3   6        0.68        5.02      5.80 o 
 -10   3   6       62.86       69.98      7.54 o 
  -9   3   6       34.18       37.80      6.74 o 
  -8   3   6       77.87       75.19      7.36 o 
  -7   3   6       94.86       95.71      8.00 o 
  -6   3   6     1299.34     1319.85     18.60 o 
  -5   3   6        0.51        1.73      1.51 o 
  -4   3   6       85.73       75.65      1.88 o 
  -3   3   6       14.22       15.67      1.74 o 
  -2   3   6       39.85       39.00      1.64 o 
  -1   3   6      339.62      333.14      4.65 o 
   0   3   6      664.84      682.67      5.92 o 
   1   3   6      554.59      547.59     10.45 o 
   2   3   6       11.97       11.26      1.85 o 
   3   3   6      222.04      229.38      4.72 o 
   4   3   6     1755.63     1718.88     14.29 o 
   5   3   6        1.29        3.83      3.42 o 
   6   3   6        7.80       17.43      5.57 o 
   7   3   6        3.81        5.65      3.13 o 
   8   3   6       12.81       19.13      6.63 o 
   9   3   6      148.84      158.88      9.57 o 
  10   3   6       63.81       75.38      7.36 o 
  11   3   6      363.90      358.90     15.22 o 
  12   3   6        4.17        7.82      6.36 o 
 -13   4   6       33.62       31.92      6.99 o 
 -12   4   6      228.45      251.50     19.28 o 
 -11   4   6      318.78      292.92     23.78 o 
 -10   4   6       79.57       78.90      8.07 o 
  -9   4   6       19.62       32.52      5.94 o 
  -8   4   6      299.08      303.06     12.19 o 
  -7   4   6      981.98     1007.06     66.69 o 
  -6   4   6      988.60     1000.17     14.10 o 
  -5   4   6      111.11      100.76      5.11 o 
  -4   4   6      212.42      196.49      5.45 o 
  -3   4   6        1.27        2.35      1.41 o 
  -2   4   6       58.12       56.61      2.12 o 
  -1   4   6       96.69       93.81      2.53 o 
   0   4   6        3.83        4.21      1.30 o 
   1   4   6      150.56      147.57      6.70 o 
   2   4   6       36.80       33.75      1.56 o 
   3   4   6      279.63      268.04      7.55 o 
   4   4   6        1.13        3.14      1.76 o 
   5   4   6      307.54      327.95     10.28 o 
   6   4   6      658.27      664.48     15.66 o 
   7   4   6      538.66      540.73     13.28 o 
   8   4   6      151.46      141.79      7.92 o 
   9   4   6      514.77      557.94     24.96 o 
  10   4   6      115.80      114.60      7.29 o 
  11   4   6        3.22        5.02      5.51 o 
  12   4   6       73.28       97.01     11.18 o 
 -13   5   6        2.87        8.24      5.25 o 
 -12   5   6        1.18        5.98      4.91 o 
 -11   5   6       38.77       34.01      5.88 o 
 -10   5   6       23.12       22.61      5.70 o 
  -9   5   6        6.68       10.03      7.31 o 
  -8   5   6       30.00       22.15      5.15 o 
  -7   5   6      105.68      102.26      9.59 o 
  -6   5   6       18.36       20.62      2.77 o 
  -5   5   6      175.93      179.26      8.63 o 
  -4   5   6      164.64      163.98      4.95 o 
  -3   5   6        5.91        5.10      1.68 o 
  -2   5   6       57.68       53.35      2.38 o 
  -1   5   6       37.32       37.07      2.56 o 
   0   5   6      185.01      186.52      7.74 o 
   1   5   6     1197.90     1190.39     18.29 o 
   2   5   6       10.26       11.72      3.91 o 
   3   5   6       35.73       40.03      5.14 o 
   4   5   6     1499.33     1463.77     18.97 o 
   5   5   6      275.00      250.15     10.89 o 
   6   5   6        0.91        1.78      4.07 o 
   7   5   6      339.56      322.10     11.17 o 
   8   5   6       30.95       23.19      6.99 o 
   9   5   6       11.27       10.18      4.28 o 
  10   5   6        4.45        5.02      4.80 o 
  11   5   6      709.93      730.99     18.42 o 
 -13   6   6      117.44       97.68     13.57 o 
 -12   6   6       14.48        7.06      4.92 o 
 -11   6   6       25.61       32.15      7.78 o 
 -10   6   6        2.53        8.84      4.68 o 
  -9   6   6       35.87       42.00      6.47 o 
  -8   6   6       11.58       12.51      4.80 o 
  -7   6   6       55.12       51.08      5.16 o 
  -6   6   6       28.30       26.97      3.41 o 
  -5   6   6      562.46      553.38     10.99 o 
  -4   6   6      251.15      249.07      8.82 o 
  -3   6   6      161.67      166.57      4.61 o 
  -2   6   6      127.09      119.57      4.17 o 
  -1   6   6      600.83      610.34     10.70 o 
   0   6   6       20.24       20.56      3.61 o 
   1   6   6      101.89       99.73      6.43 o 
   2   6   6      148.97      142.82      6.46 o 
   3   6   6      669.04      683.70     13.46 o 
   4   6   6      701.12      735.15     15.02 o 
   5   6   6        1.86        3.20      3.79 o 
   6   6   6       31.38       40.85      5.87 o 
   7   6   6       98.19      100.99      7.40 o 
   8   6   6      654.18      666.40     16.15 o 
   9   6   6      294.73      310.09     11.84 o 
  10   6   6      111.54      128.97     10.66 o 
  11   6   6      167.70      157.97     10.23 o 
 -12   7   6        0.14        9.83     10.44 o 
 -11   7   6       65.92       61.85      7.55 o 
 -10   7   6      130.03      150.51     10.98 o 
  -9   7   6       10.58       20.47      8.65 o 
  -8   7   6       43.81       40.02      7.24 o 
  -7   7   6        1.24        2.53      2.19 o 
  -6   7   6      117.94      116.82      4.64 o 
  -5   7   6      179.35      173.20      8.15 o 
  -4   7   6      453.18      431.14     38.45 o 
  -3   7   6      489.94      476.09     10.23 o 
  -2   7   6      626.26      637.40     11.28 o 
  -1   7   6     1622.46     1608.95     26.65 o 
   0   7   6      347.54      352.85      9.32 o 
   1   7   6      109.09      104.19      6.87 o 
   2   7   6        0.05        2.95      3.33 o 
   3   7   6      174.91      169.00      8.06 o 
   4   7   6      275.70      298.27     10.17 o 
   5   7   6       22.95       17.48      4.46 o 
   6   7   6       10.60        8.18      4.32 o 
   7   7   6       48.25       63.28      7.33 o 
   8   7   6        0.00        7.68      4.98 o 
   9   7   6      103.29      114.50      8.44 o 
  10   7   6      160.52      199.97     10.60 o 
 -12   8   6      145.73      168.43     18.30 o 
 -11   8   6      246.80      218.41     15.33 o 
 -10   8   6      151.26      160.09     11.03 o 
  -9   8   6       45.70       58.38      8.03 o 
  -8   8   6       97.97      118.85     14.62 o 
  -7   8   6      268.71      274.54     11.90 o 
  -6   8   6       21.72       22.41      4.43 o 
  -5   8   6       14.80       11.19      2.34 o 
  -4   8   6       75.37       86.65      4.07 o 
  -3   8   6      101.52       99.75      5.30 o 
  -2   8   6      137.70      123.87      6.12 o 
  -1   8   6       59.40       58.32      5.66 o 
   0   8   6        7.00        6.62      2.94 o 
   1   8   6       32.81       31.39      6.67 o 
   2   8   6      280.05      267.24      9.10 o 
   3   8   6      388.21      414.45     11.98 o 
   4   8   6      279.14      265.63     16.48 o 
   5   8   6      235.04      224.77     15.04 o 
   6   8   6      432.34      414.48     14.61 o 
   7   8   6      151.66      151.06      9.37 o 
   8   8   6       21.05       19.12      5.27 o 
   9   8   6       82.13       83.46      7.89 o 
  10   8   6       36.15       44.91      6.61 o 
 -11   9   6       80.10       92.01     11.39 o 
 -10   9   6        0.40        4.49      5.47 o 
  -9   9   6       12.72       17.03      5.53 o 
  -8   9   6        1.11        7.17      5.37 o 
  -7   9   6      362.75      361.19     22.45 o 
  -6   9   6      140.62      143.60      6.79 o 
  -5   9   6        2.02        2.67      2.57 o 
  -4   9   6        0.19        4.98      3.44 o 
  -3   9   6      129.41      137.55      7.67 o 
  -2   9   6      181.40      181.86      9.23 o 
  -1   9   6      185.44      170.22      7.33 o 
   0   9   6       57.45       68.48      7.25 o 
   1   9   6      461.42      459.27     11.82 o 
   2   9   6      760.12      747.18     20.35 o 
   3   9   6       80.39       70.64      6.19 o 
   4   9   6        1.84        5.50      4.05 o 
   5   9   6       27.35       19.08      4.79 o 
   6   9   6       59.62       58.69      7.07 o 
   7   9   6       33.96       39.32      6.68 o 
   8   9   6        1.64        7.28      4.58 o 
   9   9   6        3.54       10.10      4.75 o 
 -10  10   6        9.52       18.71      7.54 o 
  -9  10   6       34.24       35.73     11.05 o 
  -8  10   6       34.24       31.81     10.32 o 
  -7  10   6       87.88      104.84     15.44 o 
  -6  10   6      224.51      212.83     11.37 o 
  -5  10   6      145.80      154.56      7.32 o 
  -4  10   6       18.06       12.95      5.41 o 
  -3  10   6       31.88       31.43      4.25 o 
  -2  10   6      114.14      101.53      7.02 o 
  -1  10   6       38.17       40.85      5.66 o 
   0  10   6        4.46        7.71      4.71 o 
   1  10   6        7.01        8.35      3.50 o 
   2  10   6        4.95        9.72      4.28 o 
   3  10   6        5.26        8.44      3.86 o 
   4  10   6       98.62       93.74      7.21 o 
   5  10   6       79.58       95.50      7.79 o 
   6  10   6        1.51       10.05      5.69 o 
   7  10   6      104.28      103.35      8.20 o 
   8  10   6      117.33      112.48      8.53 o 
  -9  11   6        0.81        8.30      6.17 o 
  -8  11   6       14.17       27.13     10.91 o 
  -7  11   6       13.36       11.61      8.27 o 
  -6  11   6      182.27      146.04     24.11 o 
  -5  11   6      116.75      134.26      7.49 o 
  -4  11   6      199.60      205.68     11.76 o 
  -3  11   6      128.11      131.97     11.73 o 
  -2  11   6      239.86      255.52      9.69 o 
  -1  11   6      436.71      444.70     14.01 o 
   0  11   6      122.00      131.25      8.69 o 
   1  11   6        1.71        7.77      6.00 o 
   2  11   6      175.72      180.19      9.57 o 
   3  11   6      183.71      182.73      9.84 o 
   4  11   6       25.85       26.23      5.03 o 
   5  11   6       86.29       81.76      7.38 o 
   6  11   6      182.91      204.16     14.69 o 
   7  11   6        4.05        6.57      4.06 o 
  -7  12   6        4.94        8.62      9.00 o 
  -6  12   6        2.31        9.50      7.60 o 
  -5  12   6       78.26       85.96      6.91 o 
  -4  12   6        9.41       12.17      4.92 o 
  -3  12   6       24.29       27.87      8.30 o 
  -2  12   6       83.94       80.08      7.56 o 
  -1  12   6       12.33       10.26      4.00 o 
   0  12   6       57.09       54.71      6.66 o 
   1  12   6      145.31      133.59      8.42 o 
   2  12   6      214.28      211.94      9.97 o 
   3  12   6       15.26       20.17      5.44 o 
   4  12   6        2.33       12.60      5.90 o 
   5  12   6       90.38      108.75      8.18 o 
  -5  13   6       66.39       66.19      9.64 o 
  -4  13   6       68.92       66.52     11.83 o 
  -3  13   6      575.37      578.34     17.27 o 
  -2  13   6      856.16      881.68     23.99 o 
  -1  13   6      319.96      341.21     17.97 o 
   0  13   6       23.05       16.82      4.49 o 
   1  13   6       19.43       18.92      5.62 o 
   2  13   6      186.75      203.01     11.56 o 
   3  13   6      147.29      155.69      9.74 o 
   4  13   6        6.53        8.81      5.15 o 
 -13   1   7       50.63       39.65     11.11 o 
 -12   1   7       39.54       30.14      9.47 o 
 -11   1   7      196.13      209.78     19.71 o 
 -10   1   7        5.49        6.50      6.12 o 
  -9   1   7      422.04      413.94     18.11 o 
  -8   1   7        7.11       10.05      5.20 o 
  -7   1   7       28.15       33.27      5.84 o 
  -6   1   7       19.93       20.41      5.63 o 
  -5   1   7      155.49      152.25      8.64 o 
  -4   1   7      266.03      281.37     10.45 o 
  -3   1   7      539.74      546.96     12.67 o 
  -2   1   7      517.95      511.59     11.67 o 
  -1   1   7     1506.13     1527.74     16.03 o 
   0   1   7      558.94      533.84      7.52 o 
   1   1   7      212.93      194.32      7.78 o 
   2   1   7      505.00      521.03      8.02 o 
   3   1   7      652.42      636.08      9.27 o 
   4   1   7      150.35      130.87      6.01 o 
   5   1   7      285.02      259.54      7.19 o 
   6   1   7      119.42      136.05      8.19 o 
   7   1   7       45.50       52.80      5.79 o 
   8   1   7       40.80       39.26      4.46 o 
   9   1   7      368.64      387.46     11.87 o 
  10   1   7      150.07      151.90     11.60 o 
  11   1   7      120.34      121.58      7.94 o 
 -13   2   7       22.49       31.47      7.03 o 
 -12   2   7        0.27        6.33      4.98 o 
 -11   2   7       61.13       65.62      8.51 o 
 -10   2   7       93.20       87.52      8.38 o 
  -9   2   7      195.38      232.84     17.31 o 
  -8   2   7       42.27       34.47      9.09 o 
  -7   2   7        1.13        4.56      6.93 o 
  -6   2   7        2.41        4.74      3.82 o 
  -5   2   7        0.23        6.87      3.75 o 
  -4   2   7       16.74       12.91      3.16 o 
  -3   2   7        6.95        8.57      4.04 o 
  -2   2   7       10.04        9.71      1.12 o 
  -1   2   7      284.45      284.58      5.49 o 
   0   2   7       50.00       45.66      3.62 o 
   1   2   7       39.90       34.61      3.03 o 
   2   2   7        9.99       10.51      2.48 o 
   3   2   7        0.46        3.19      1.84 o 
   4   2   7       73.99       67.82      4.11 o 
   5   2   7        2.60        7.80      3.05 o 
   6   2   7      107.54      115.11      5.51 o 
   7   2   7       16.45       18.44      5.34 o 
   8   2   7        1.14        5.19      3.89 o 
   9   2   7       51.18       49.16      6.28 o 
  10   2   7       93.35      100.20      7.83 o 
  11   2   7        1.69        6.67      4.50 o 
 -13   3   7        0.17       14.79      5.90 o 
 -12   3   7       20.53       18.61      6.72 o 
 -11   3   7       34.59       34.49      6.77 o 
 -10   3   7        3.38       10.20      5.52 o 
  -9   3   7        1.02       16.55     13.10 o 
  -8   3   7      320.69      314.15     13.40 o 
  -7   3   7      107.41      115.15      8.00 o 
  -6   3   7        1.16       11.52      6.64 o 
  -5   3   7      326.76      329.76     14.50 o 
  -4   3   7      301.92      313.70     16.04 o 
  -3   3   7      274.06      245.40      7.16 o 
  -2   3   7      415.97      384.44     10.58 o 
  -1   3   7     1486.60     1483.94     15.15 o 
   0   3   7      407.16      395.30     10.19 o 
   1   3   7       26.02       26.20      4.84 o 
   2   3   7      110.76       95.84      4.68 o 
   3   3   7      589.19      560.39      9.18 o 
   4   3   7     1153.99     1086.07     17.58 o 
   5   3   7       53.44       53.06      6.48 o 
   6   3   7       64.49       68.51      7.17 o 
   7   3   7       64.50       56.82      6.64 o 
   8   3   7        3.94        9.42      7.01 o 
   9   3   7       17.61       19.41      5.10 o 
  10   3   7       86.84       89.89      7.67 o 
  11   3   7      555.04      594.56     15.93 o 
 -13   4   7       81.78       70.40     14.18 o 
 -12   4   7       63.82       59.15      9.62 o 
 -11   4   7       21.96       25.95     11.14 o 
 -10   4   7       28.25       30.41      5.89 o 
  -9   4   7      155.16      174.93     18.10 o 
  -8   4   7       68.04       54.37      6.63 o 
  -7   4   7       67.05       72.15      7.68 o 
  -6   4   7      160.60      155.13      9.07 o 
  -5   4   7        6.30        6.87      3.14 o 
  -4   4   7       50.07       59.53      5.82 o 
  -3   4   7       11.53        9.55      2.64 o 
  -2   4   7       25.59       23.74      2.18 o 
  -1   4   7       84.25       80.52      3.22 o 
   0   4   7      106.65      110.82      5.72 o 
   1   4   7      985.16      946.30      9.23 o 
   2   4   7      100.15       91.63      5.47 o 
   3   4   7      134.29      129.18      6.49 o 
   4   4   7        4.88       10.70      4.56 o 
   5   4   7        0.91        5.97      4.88 o 
   6   4   7       12.34       12.75      4.81 o 
   7   4   7       85.34       70.38      6.98 o 
   8   4   7       10.41       12.43      5.57 o 
   9   4   7      321.25      316.44     13.90 o 
  10   4   7       39.88       40.58      5.74 o 
  11   4   7        0.51        6.67      4.62 o 
 -12   5   7      178.29      173.12     12.65 o 
 -11   5   7       47.86       54.31     19.69 o 
 -10   5   7        3.55        4.50      4.26 o 
  -9   5   7       24.01       25.85     10.47 o 
  -8   5   7      343.37      305.18     13.81 o 
  -7   5   7      551.94      557.83     25.07 o 
  -6   5   7      152.18      174.85      9.10 o 
  -5   5   7      127.14      132.66      7.60 o 
  -4   5   7      477.65      530.88     23.59 o 
  -3   5   7      743.29      746.48     30.64 o 
  -2   5   7      478.08      467.05     13.10 o 
  -1   5   7       41.82       37.23      3.75 o 
   0   5   7        1.90        5.31      2.94 o 
   1   5   7      171.15      171.81      6.82 o 
   2   5   7      239.87      238.24      8.15 o 
   3   5   7        2.13        6.73      3.43 o 
   4   5   7        5.83       11.97      4.07 o 
   5   5   7       14.72       27.80      5.29 o 
   6   5   7        7.65        7.81      4.02 o 
   7   5   7       12.10       16.49      4.99 o 
   8   5   7      135.17      127.79     10.42 o 
   9   5   7       93.82       87.71      8.27 o 
  10   5   7       18.62       11.62      4.90 o 
 -12   6   7       13.45       20.35     10.76 o 
 -11   6   7       82.61       88.16      9.39 o 
 -10   6   7       44.99       50.17      6.72 o 
  -9   6   7      297.01      286.06     13.39 o 
  -8   6   7      204.27      205.87     11.55 o 
  -7   6   7      284.93      276.64     12.03 o 
  -6   6   7      292.00      297.90     20.09 o 
  -5   6   7        0.33       15.26      9.94 o 
  -4   6   7       16.53       19.06      3.15 o 
  -3   6   7      105.33      119.19     13.65 o 
  -2   6   7      105.60      100.71     11.58 o 
  -1   6   7       16.79       20.21      2.90 o 
   0   6   7        0.43        3.56      2.78 o 
   1   6   7      236.05      235.27      8.96 o 
   2   6   7       92.61       84.53      7.60 o 
   3   6   7       36.73       36.93      4.86 o 
   4   6   7       58.59       64.81      5.81 o 
   5   6   7      200.66      212.25      8.78 o 
   6   6   7      306.65      296.54     11.33 o 
   7   6   7      290.00      280.08     11.03 o 
   8   6   7       11.25        6.63      4.78 o 
   9   6   7      181.09      198.06     11.52 o 
  10   6   7       13.52        6.32      8.24 o 
 -11   7   7        1.75        7.81      6.78 o 
 -10   7   7        0.55        0.61      6.32 o 
  -9   7   7        8.31       14.74      9.44 o 
  -8   7   7      192.99      213.15     10.40 o 
  -7   7   7       82.66       85.10      7.46 o 
  -6   7   7       11.85        9.29      3.15 o 
  -5   7   7       17.80       21.50      7.97 o 
  -4   7   7      131.83      136.71      7.91 o 
  -3   7   7      317.40      306.91      7.99 o 
  -2   7   7      313.64      303.66      8.18 o 
  -1   7   7       19.70       23.67      6.99 o 
   0   7   7        2.82        5.63      2.75 o 
   1   7   7      511.28      508.01     11.44 o 
   2   7   7      458.27      445.35     19.88 o 
   3   7   7        6.22        6.68      4.61 o 
   4   7   7        3.13        6.93      4.21 o 
   5   7   7      103.34       94.08      7.00 o 
   6   7   7        9.87       11.94      5.84 o 
   7   7   7        8.29       10.08      4.31 o 
   8   7   7       41.02       39.02      6.36 o 
   9   7   7        7.41        6.12      4.37 o 
 -11   8   7      110.79      105.49     12.84 o 
 -10   8   7       19.97       15.40      4.63 o 
  -9   8   7      119.61      138.61     15.41 o 
  -8   8   7        0.25       11.55      7.19 o 
  -7   8   7        2.34       12.43     10.23 o 
  -6   8   7       14.08       15.20      7.43 o 
  -5   8   7      120.06      119.05     14.09 o 
  -4   8   7       50.75       66.51     16.18 o 
  -3   8   7      224.78      211.98      7.10 o 
  -2   8   7      113.13      106.63      5.43 o 
  -1   8   7      146.47      146.89     10.72 o 
   0   8   7       25.37       20.98      4.30 o 
   1   8   7       84.71       81.58      6.10 o 
   2   8   7      219.60      207.60      8.32 o 
   3   8   7      268.23      264.71     23.58 o 
   4   8   7      188.79      191.16      8.76 o 
   5   8   7       79.13       87.77      7.28 o 
   6   8   7      229.87      271.36     11.43 o 
   7   8   7      228.61      236.31     10.66 o 
   8   8   7      325.40      329.57     12.33 o 
   9   8   7      189.27      218.56     25.43 o 
 -10   9   7        4.09       14.94      8.77 o 
  -9   9   7       26.11       35.84     10.44 o 
  -8   9   7       26.85        9.39      7.34 o 
  -7   9   7        5.63       20.47     10.26 o 
  -6   9   7       18.47       17.45      7.28 o 
  -5   9   7       10.85       21.61     10.12 o 
  -4   9   7       65.15       75.72     11.75 o 
  -3   9   7      156.92      171.60      8.98 o 
  -2   9   7      401.99      391.69     12.78 o 
  -1   9   7       19.51       20.53      5.92 o 
   0   9   7       77.84       92.78      9.89 o 
   1   9   7       21.74       29.51      4.48 o 
   2   9   7       12.62       15.11      4.27 o 
   3   9   7       14.66       15.27      4.21 o 
   4   9   7        5.84       10.02      6.28 o 
   5   9   7      117.01      114.11      8.08 o 
   6   9   7        1.53        7.96      4.74 o 
   7   9   7       31.63       33.57      6.49 o 
   8   9   7        6.69       11.18      4.68 o 
  -8  10   7      408.61      424.67     25.26 o 
  -7  10   7      258.33      246.64     18.83 o 
  -6  10   7      225.29      241.58     19.59 o 
  -5  10   7       82.16       89.70     13.83 o 
  -4  10   7       56.45       75.17     12.75 o 
  -3  10   7       27.56       33.34      6.69 o 
  -2  10   7        0.82        6.75      3.65 o 
  -1  10   7      294.57      273.06     17.73 o 
   0  10   7       87.82       84.16     10.26 o 
   1  10   7      257.03      250.18     10.39 o 
   2  10   7      468.18      474.91     20.22 o 
   3  10   7      655.17      696.87     15.74 o 
   4  10   7      186.80      180.45      9.88 o 
   5  10   7      270.51      289.67     11.42 o 
   6  10   7       30.09       29.34      7.35 o 
   7  10   7       36.79       32.39      6.57 o 
  -7  11   7        6.19       12.43      9.12 o 
  -6  11   7       38.28       47.33     11.69 o 
  -5  11   7       10.80       18.48     11.72 o 
  -4  11   7       41.05       43.97     11.58 o 
  -3  11   7       79.61       82.49     10.22 o 
  -2  11   7       11.42       11.48      4.03 o 
  -1  11   7      211.97      210.33      9.99 o 
   0  11   7       31.46       27.85      9.24 o 
   1  11   7        0.13        5.06      4.24 o 
   2  11   7       72.55       67.33      6.40 o 
   3  11   7      306.05      318.25     12.02 o 
   4  11   7       23.43       29.07      5.48 o 
   5  11   7       96.86      110.30      8.26 o 
  -5  12   7       49.11       62.19     13.77 o 
  -4  12   7       14.85       11.90     14.76 o 
  -3  12   7       80.21       57.07     34.76 o 
  -2  12   7      153.33      136.89     12.81 o 
  -1  12   7       16.10       12.91      4.67 o 
   0  12   7        1.09        6.01      3.47 o 
   1  12   7        1.38        5.99      7.24 o 
   2  12   7       73.75       81.59     11.73 o 
   3  12   7       50.82       52.55      6.53 o 
  -1  13   7       12.99        8.98      6.14 o 
 -12   0   8       10.44       16.55      8.54 o 
 -11   0   8      429.64      457.91     25.93 o 
 -10   0   8      159.07      164.52     15.58 o 
  -9   0   8      395.44      402.53     23.16 o 
  -8   0   8      251.98      252.31     17.40 o 
  -7   0   8       74.81       66.86      9.82 o 
  -6   0   8       23.17       23.74      8.30 o 
  -5   0   8      187.54      176.45     13.16 o 
  -4   0   8        2.81        5.91      4.65 o 
  -3   0   8      100.96      104.87     10.38 o 
  -2   0   8      228.92      224.45     13.10 o 
  -1   0   8        4.09        8.77      5.17 o 
   0   0   8      330.67      323.65     21.58 o 
   1   0   8     1221.80     1258.56     21.09 o 
   2   0   8      784.88      815.00     14.44 o 
   3   0   8      913.90      903.22     16.07 o 
   4   0   8      784.62      824.44     16.31 o 
   5   0   8      337.62      335.40     11.26 o 
   6   0   8       86.95       74.35      6.53 o 
   7   0   8       15.49       15.32      4.97 o 
   8   0   8      191.82      182.12     15.00 o 
   9   0   8      220.32      185.07     16.75 o 
  10   0   8        0.15       -3.57      7.25 o 
 -12   1   8        2.57        8.36      8.84 o 
 -11   1   8        5.07       11.22      5.81 o 
 -10   1   8       59.43       53.14      7.68 o 
  -9   1   8       55.37       57.21      7.35 o 
  -8   1   8        5.45        9.63      4.48 o 
  -7   1   8       15.28       14.53      5.19 o 
  -6   1   8       84.31       78.69      7.35 o 
  -5   1   8        3.12       10.31      4.62 o 
  -4   1   8      281.14      288.51     10.57 o 
  -3   1   8      203.25      208.94      8.97 o 
  -2   1   8       30.58       27.07      4.21 o 
  -1   1   8      111.84      116.19      6.89 o 
   0   1   8      160.53      153.16      4.44 o 
   1   1   8        7.06        5.46      2.12 o 
   2   1   8       62.85       70.81      3.99 o 
   3   1   8      502.11      488.59     11.12 o 
   4   1   8      139.51      136.50      5.37 o 
   5   1   8       50.41       53.29      4.15 o 
   6   1   8       56.29       61.26      5.66 o 
   7   1   8       50.27       48.81      5.53 o 
   8   1   8        0.12        3.66      3.85 o 
   9   1   8       12.29       10.00      5.53 o 
  10   1   8       93.09       93.94      9.52 o 
 -12   2   8       20.06       19.50      6.38 o 
 -11   2   8      268.93      272.36     14.36 o 
 -10   2   8      136.18      161.92     10.61 o 
  -9   2   8       79.32       84.62     14.55 o 
  -8   2   8       98.20      113.69      8.77 o 
  -7   2   8       71.57       94.38      8.03 o 
  -6   2   8       63.19       62.49      6.65 o 
  -5   2   8       31.44       25.50      4.78 o 
  -4   2   8      139.87      136.90      7.56 o 
  -3   2   8        2.91        2.81      4.97 o 
  -2   2   8       12.94       11.21      4.69 o 
  -1   2   8      371.39      369.12     11.34 o 
   0   2   8      121.08      121.56      5.14 o 
   1   2   8       92.19      104.46      5.45 o 
   2   2   8       59.01       48.09      3.55 o 
   3   2   8       60.04       64.31      4.05 o 
   4   2   8        2.64        8.12      3.56 o 
   5   2   8      171.24      190.69     10.33 o 
   6   2   8      402.42      406.76     12.55 o 
   7   2   8      997.59     1047.71     38.87 o 
   8   2   8      260.88      270.12     10.21 o 
   9   2   8      248.54      258.43     12.34 o 
  10   2   8       11.79       16.28      7.77 o 
 -12   3   8       14.67       17.25      6.50 o 
 -11   3   8       10.78       16.72      8.19 o 
 -10   3   8       17.47       18.48      7.19 o 
  -9   3   8        5.29        5.46      4.25 o 
  -8   3   8      148.97      129.71      9.41 o 
  -7   3   8       20.94       16.78      4.71 o 
  -6   3   8       60.80       55.53      6.36 o 
  -5   3   8        0.62        6.07      4.18 o 
  -4   3   8       52.64       44.41      6.40 o 
  -3   3   8        0.56        2.84      2.62 o 
  -2   3   8       85.82       98.85     11.02 o 
  -1   3   8      451.69      478.58     21.23 o 
   0   3   8       21.66       17.80      4.84 o 
   1   3   8       49.63       60.82      7.18 o 
   2   3   8      938.94      931.81     17.57 o 
   3   3   8       13.51       20.02      5.41 o 
   4   3   8      153.10      158.99      6.93 o 
   5   3   8       39.49       44.83      5.03 o 
   6   3   8        1.05        4.40      3.67 o 
   7   3   8        0.00        3.83      3.90 o 
   8   3   8        6.00        9.42      3.83 o 
   9   3   8      182.26      173.18      9.53 o 
  10   3   8       82.13       94.69     10.17 o 
 -11   4   8       35.81       59.05     12.92 o 
 -10   4   8      106.91      117.21     13.54 o 
  -9   4   8      552.80      544.28     22.48 o 
  -8   4   8      675.99      711.04     26.23 o 
  -7   4   8      198.20      203.84     14.33 o 
  -6   4   8       57.19       57.66     12.54 o 
  -5   4   8        0.02       26.02     11.37 o 
  -4   4   8        8.54       13.51      7.40 o 
  -3   4   8       42.62       41.01      6.26 o 
  -2   4   8       10.96        9.03      3.19 o 
  -1   4   8       54.29       63.74     10.70 o 
   0   4   8       59.64       55.03      5.82 o 
   1   4   8      712.84      736.92     17.15 o 
   2   4   8      153.77      161.41      8.48 o 
   3   4   8      104.59      111.99      7.30 o 
   4   4   8      237.45      231.04      8.42 o 
   5   4   8      641.43      620.40     17.42 o 
   6   4   8      210.33      197.80      8.46 o 
   7   4   8      172.16      181.11      8.45 o 
   8   4   8       19.04       16.49      6.72 o 
   9   4   8       86.43       83.35      7.96 o 
 -11   5   8        0.74        6.81      5.46 o 
 -10   5   8       17.22       16.47      8.27 o 
  -9   5   8       60.94       63.09     13.24 o 
  -8   5   8      207.41      206.38     17.34 o 
  -7   5   8      167.39      180.77     16.40 o 
  -6   5   8      185.58      183.51      9.82 o 
  -5   5   8      140.36      148.17     10.55 o 
  -4   5   8      125.60      122.12      8.54 o 
  -3   5   8      503.35      556.20     25.61 o 
  -2   5   8      257.67      283.28     18.13 o 
  -1   5   8      619.50      660.08     25.44 o 
   0   5   8       61.58       59.86      4.66 o 
   1   5   8       20.15       16.15      4.49 o 
   2   5   8      229.40      228.61     10.48 o 
   3   5   8      158.76      148.24      6.92 o 
   4   5   8       33.21       32.79      5.52 o 
   5   5   8        9.90        6.49      4.48 o 
   6   5   8      121.53      107.21      7.70 o 
   7   5   8        1.75       10.02      4.21 o 
   8   5   8       34.56       30.73      6.18 o 
   9   5   8      959.51     1028.98     20.30 o 
 -11   6   8        0.28        0.32      5.23 o 
 -10   6   8        0.06        3.86      3.76 o 
  -9   6   8       18.38       17.38      6.53 o 
  -8   6   8        0.45        1.66      3.08 o 
  -7   6   8       72.06       65.77      6.65 o 
  -6   6   8       73.64       82.39     12.05 o 
  -5   6   8      140.74      134.64     14.27 o 
  -4   6   8      355.23      331.90     19.91 o 
  -1   6   8        4.82        6.02      6.11 o 
   0   6   8      100.54       95.38      5.80 o 
   1   6   8      189.76      191.30      7.40 o 
   2   6   8      771.70      813.30     23.18 o 
   3   6   8      330.20      324.48     10.77 o 
   4   6   8      291.56      267.55     11.29 o 
   5   6   8        6.29        7.78      4.02 o 
   6   6   8      270.93      308.34     15.95 o 
   7   6   8      404.21      446.34     13.33 o 
   8   6   8      113.19      130.07     10.83 o 
 -10   7   8       38.23       29.03     10.17 o 
  -9   7   8      194.41      184.84     17.51 o 
  -8   7   8        6.77       13.10      8.98 o 
  -7   7   8        6.37       17.22      9.85 o 
  -6   7   8       44.88       44.56     10.73 o 
  -5   7   8       84.15       74.09     13.36 o 
  -4   7   8       67.59       84.26     14.03 o 
  -3   7   8      121.06      124.90     13.89 o 
  -2   7   8       39.16       49.59     12.16 o 
  -1   7   8      185.82      174.54     58.15 o 
   0   7   8       44.02       44.51      4.80 o 
   1   7   8      143.92      139.83      7.25 o 
   2   7   8      199.24      202.77     10.70 o 
   3   7   8       58.68       54.48      7.61 o 
   4   7   8      123.79      116.94      7.20 o 
   5   7   8       31.81       19.66      4.49 o 
   6   7   8        0.45        3.99      3.79 o 
   7   7   8       45.75       43.43      7.24 o 
   8   7   8       44.91       43.02      7.84 o 
  -9   8   8      226.85      238.87     20.79 o 
  -8   8   8      188.88      186.91     17.05 o 
  -7   8   8       22.06       10.55      6.93 o 
  -6   8   8        0.39        3.60      7.02 o 
  -5   8   8        0.40        7.66      9.77 o 
  -4   8   8       24.64       34.47      9.47 o 
  -3   8   8       18.14       15.12      7.78 o 
  -2   8   8       50.48       41.78     15.76 o 
  -1   8   8       13.54       10.35      6.70 o 
   0   8   8       15.72       13.98      3.40 o 
   1   8   8      287.69      288.90      9.02 o 
   2   8   8      371.16      424.20     20.09 o 
   3   8   8       17.57       23.18      6.67 o 
   4   8   8       18.63       13.52      5.51 o 
   5   8   8      103.98      108.62      7.60 o 
   6   8   8       91.46       95.84      7.81 o 
   7   8   8       18.85       16.83      6.26 o 
  -8   9   8       86.54       93.50     13.68 o 
  -7   9   8       39.30       34.44     10.12 o 
  -6   9   8       19.29       32.98      8.74 o 
  -5   9   8       73.02       73.74     11.61 o 
  -4   9   8      226.89      251.23     19.41 o 
  -3   9   8      334.38      372.74     22.57 o 
  -2   9   8       45.36       39.76     23.62 o 
  -1   9   8       82.04       73.74     34.70 o 
   0   9   8      270.67      245.46     13.57 o 
   1   9   8      114.90      114.75      6.96 o 
   2   9   8        1.76        2.20      3.10 o 
   3   9   8        9.23        9.36      6.27 o 
   4   9   8       78.30       77.36      9.51 o 
   5   9   8        5.32        9.89      4.64 o 
   6   9   8       19.12       10.44      4.56 o 
  -6  10   8        8.90        4.21      6.40 o 
  -5  10   8        2.99        7.43      7.05 o 
  -4  10   8       43.58       43.97     12.25 o 
  -3  10   8       30.12       26.69     16.11 o 
  -2  10   8        2.16        4.27      6.78 o 
  -1  10   8       17.37        7.43     10.93 o 
   0  10   8       90.27       68.85     41.11 o 
   1  10   8        1.07       10.36      3.48 o 
   2  10   8       27.74       22.96      9.91 o 
   3  10   8       20.16       19.30      4.90 o 
   4  10   8        3.71        9.06      5.79 o 
  -4  11   8       54.40       44.35     23.07 o 
  -3  11   8      132.33      126.48     49.64 o 
  -2  11   8       89.02       80.64     36.34 o 
  -1  11   8       21.16       10.64     14.33 o 
   0  11   8       30.10       34.85      8.10 o 
   1  11   8       52.83       48.56     10.76 o 
   2  11   8       25.10       15.20      4.87 o 
   3  11   8      178.35      184.74     10.76 o 
 -11   1   9       58.63       60.28     10.09 o 
 -10   1   9        2.45        3.52      4.13 o 
  -9   1   9        8.82       12.60      5.93 o 
  -8   1   9       14.23       14.92      4.94 o 
  -7   1   9       62.52       80.51      7.37 o 
  -6   1   9      211.04      213.98     10.99 o 
  -5   1   9      424.28      448.06     20.16 o 
  -4   1   9      269.09      295.95     11.60 o 
  -3   1   9      563.53      563.23     32.09 o 
  -2   1   9      166.31      181.59     12.63 o 
  -1   1   9      122.27      118.79     27.60 o 
   0   1   9      127.04      120.72     20.05 o 
   1   1   9      213.73      209.16      9.09 o 
   2   1   9       54.43       52.33      8.83 o 
   3   1   9      191.57      169.83      8.67 o 
   4   1   9       82.50       97.14      9.98 o 
   5   1   9       70.83       66.55      5.91 o 
   6   1   9       42.26       50.58      8.23 o 
   7   1   9      132.15      130.49     10.02 o 
   8   1   9       47.87       39.19      6.45 o 
 -11   2   9      134.71      117.31     10.89 o 
 -10   2   9       15.78       10.24      9.87 o 
  -9   2   9       22.49       21.69      5.49 o 
  -8   2   9        1.78       11.70      4.77 o 
  -7   2   9        0.04        3.01      3.88 o 
  -6   2   9        7.87        9.72      4.62 o 
  -5   2   9       12.23       18.10      7.54 o 
  -4   2   9       10.10        5.17      5.53 o 
  -3   2   9       24.23       31.11      9.18 o 
  -2   2   9        3.71        4.35      2.94 o 
  -1   2   9       64.51       56.12     16.53 o 
   0   2   9        3.55        2.32      2.88 o 
   1   2   9       42.93       31.05     12.98 o 
   2   2   9      181.32      182.82     13.77 o 
   3   2   9       24.79       24.64      4.84 o 
   4   2   9        4.64        8.06      3.60 o 
   5   2   9        0.18        6.71      3.09 o 
   6   2   9        1.74        6.78      3.90 o 
   7   2   9      191.31      190.46     14.76 o 
   8   2   9       49.99       44.97      6.66 o 
 -10   3   9       17.12       13.92      5.06 o 
  -9   3   9        5.30        9.56      5.81 o 
  -8   3   9       17.62       26.61      5.99 o 
  -7   3   9      183.31      187.06     16.43 o 
  -6   3   9       90.34       65.96     11.29 o 
  -5   3   9      179.50      197.30      9.48 o 
  -4   3   9      157.84      160.59     11.94 o 
  -3   3   9      748.20      822.26     34.97 o 
  -2   3   9      163.31      155.10     12.72 o 
  -1   3   9      166.81      144.34     43.12 o 
   0   3   9       71.11       81.25     25.93 o 
   1   3   9      399.66      425.87     21.81 o 
   3   3   9        0.97       13.42      5.86 o 
   4   3   9      196.42      182.32      7.63 o 
   5   3   9       62.22       57.88      5.44 o 
   6   3   9       83.64       87.36      6.94 o 
   7   3   9       90.61       86.45      7.01 o 
   8   3   9      223.17      205.65      9.49 o 
 -10   4   9       37.54       29.55      7.66 o 
  -9   4   9       26.34       25.18      6.27 o 
  -8   4   9        0.54        5.30      3.84 o 
  -7   4   9       15.56       27.44     10.50 o 
  -6   4   9       57.02       42.00      8.99 o 
  -5   4   9      217.30      202.14     16.31 o 
  -4   4   9       96.64       90.11     11.78 o 
  -3   4   9       67.12       73.62     12.54 o 
  -2   4   9       20.96       27.28      9.47 o 
  -1   4   9      288.79      280.67     33.62 o 
   0   4   9       72.77       58.50     30.93 o 
   1   4   9       31.02       27.40     15.88 o 
   2   4   9       92.25       82.27     10.53 o 
   3   4   9       14.89       16.33      3.25 o 
   4   4   9      111.56      117.51      6.68 o 
   5   4   9      139.20      134.72      7.22 o 
   6   4   9       72.01       72.92      8.79 o 
   7   4   9      153.57      142.12     23.92 o 
  -8   5   9        2.20        5.82      7.78 o 
  -7   5   9       49.52       49.06     11.52 o 
  -6   5   9      311.59      364.50     23.33 o 
  -5   5   9      421.76      452.79     23.68 o 
  -4   5   9      342.61      362.48     23.16 o 
  -3   5   9       50.68       84.26     13.65 o 
  -2   5   9        0.70        5.20      6.81 o 
  -1   5   9       25.23       25.11     11.14 o 
   0   5   9       52.38       50.46     21.14 o 
   1   5   9        1.77       -0.73      6.17 o 
   3   5   9       37.68       33.05      6.67 o 
   4   5   9        3.62        5.40      3.48 o 
   5   5   9        4.49        6.88      4.46 o 
   6   5   9       25.32       16.68      5.16 o 
   7   5   9       37.55       30.15      6.63 o 
  -9   6   9      103.56      103.15     14.65 o 
  -8   6   9      146.12      150.95     15.58 o 
  -5   6   9        0.47        6.46      9.24 o 
  -4   6   9       11.07        5.20      8.77 o 
  -3   6   9        2.78        3.51      6.23 o 
  -2   6   9       33.13       36.02     21.46 o 
  -1   6   9      403.88      376.98     21.11 o 
   0   6   9       17.83       15.79     11.96 o 
   1   6   9       96.94       97.59     13.04 o 
   3   6   9      109.22      116.80     14.65 o 
   4   6   9      138.11      133.72      8.84 o 
   5   6   9      123.69      113.43      9.16 o 
   6   6   9       15.87       21.09     11.45 o 
  -8   7   9       28.61       33.94     11.34 o 
  -7   7   9        0.21        7.84      9.03 o 
  -6   7   9       22.73       42.89     11.31 o 
  -5   7   9       21.97       31.69     10.41 o 
  -3   7   9       42.67       39.76     10.23 o 
  -2   7   9        0.08        4.71      5.96 o 
  -1   7   9       98.86       88.59     36.37 o 
   0   7   9      248.44      216.41     59.82 o 
   1   7   9        2.34       10.44      9.21 o 
   2   7   9        5.56       24.44     13.27 o 
   3   7   9        2.83       -0.64      7.66 o 
   4   7   9        2.06        2.10      4.88 o 
   5   7   9        9.63        9.24      4.36 o 
   6   7   9        1.22       10.78      5.18 o 
  -7   8   9       12.77        8.19     10.47 o 
  -6   8   9        7.37       14.03      8.01 o 
  -5   8   9       27.94       37.92     10.76 o 
  -4   8   9       10.41       24.24      9.74 o 
  -3   8   9       31.94       33.30      9.39 o 
  -1   8   9       28.42       21.37     14.94 o 
   0   8   9       22.28       22.28     11.58 o 
   1   8   9      158.34      167.91     17.45 o 
   2   8   9      150.96      179.81     18.62 o 
   3   8   9       85.82      100.63     14.03 o 
   4   8   9       51.51       47.36     11.93 o 
   5   8   9       72.39       65.41      8.38 o 
  -5   9   9      101.95      110.46     15.52 o 
  -4   9   9      183.58      183.17     18.48 o 
  -3   9   9       39.16       42.07     23.10 o 
  -2   9   9       44.57       31.72     19.30 o 
  -1   9   9       44.03       44.67     24.33 o 
   2   9   9       61.68       60.29     14.21 o 
   3   9   9      113.92       91.95     15.12 o 
  -1  10   9       53.87       48.30     17.51 o 
  -9   0  10        0.80        8.83      9.15 o 
  -8   0  10       14.40        9.33      6.20 o 
  -7   0  10        5.47        6.32      7.46 o 
  -6   0  10        0.63        6.43      7.05 o 
  -5   0  10       51.76       50.81      9.24 o 
  -4   0  10       21.79       22.31      7.34 o 
  -2   0  10       24.67       21.55      5.79 o 
  -1   0  10      192.64      223.25     13.16 o 
   0   0  10      238.37      236.94     22.83 o 
  -9   1  10        1.25        9.54      5.23 o 
  -8   1  10        0.40       10.16      4.99 o 
  -7   1  10       20.76        7.34      5.76 o 
  -6   1  10        0.31       -1.49      4.77 o 
  -5   1  10        8.61       15.32      8.80 o 
  -4   1  10       20.70       20.41      7.34 o 
  -3   1  10       10.10        4.83      3.03 o 
  -2   1  10        5.47        6.31      3.63 o 
   1   1  10       20.67       24.09      6.17 o 
   2   1  10       37.38       31.05      7.25 o 
  -9   2  10       39.12       49.80      7.78 o 
  -8   2  10       31.29       30.87      5.90 o 
  -7   2  10        8.54        8.89      4.60 o 
  -6   2  10      234.85      218.21     11.23 o 
  -5   2  10       28.14       24.71      4.59 o 
  -4   2  10        7.64       16.49      8.42 o 
  -3   2  10       58.15       68.33     10.44 o 
  -2   2  10      268.40      272.63     16.46 o 
  -1   2  10      206.52      207.06     14.53 o 
   0   2  10       37.76       21.05     16.11 o 
   1   2  10        9.20       18.07      7.19 o 
   2   2  10       90.30      114.32     13.60 o 
   3   2  10      191.17      178.37     14.36 o 
  -8   3  10        5.93        2.98      5.35 o 
  -7   3  10        7.01        2.08      6.23 o 
  -6   3  10       31.16       22.07      7.10 o 
  -5   3  10       30.00       26.08      8.45 o 
  -4   3  10       30.45       32.95      8.68 o 
  -3   3  10      319.62      355.20     19.41 o 
  -2   3  10        1.58        3.95      5.53 o 
  -1   3  10        6.97        6.67      7.13 o 
   0   3  10       19.55       15.09     12.92 o 
   1   3  10       29.83       37.74      7.92 o 
   2   3  10      187.85      184.22     14.71 o 
   3   3  10       85.94       62.83     10.64 o 
   4   3  10       20.24       19.85      8.60 o 
   5   3  10       13.82        7.10      5.96 o 
  -8   4  10       34.77       21.64      8.33 o 
  -7   4  10       10.26        9.24      6.11 o 
  -6   4  10       20.53       15.58      8.01 o 
  -5   4  10       61.57       54.26     10.67 o 
  -4   4  10        0.02        7.08      8.83 o 
  -3   4  10       48.14       70.96     10.76 o 
  -2   4  10      144.06      143.55     13.22 o 
  -1   4  10      440.27      444.64     21.05 o 
   0   4  10      170.13      133.23     50.78 o 
   1   4  10       24.14       28.33      7.57 o 
   2   4  10       17.87       22.60     10.58 o 
   3   4  10      175.87      199.92     17.60 o 
   4   4  10      252.40      258.10     17.89 o 
   5   4  10      230.15      224.66     17.43 o 
  -7   5  10       92.76       84.09     12.31 o 
  -6   5  10      163.71      152.41     15.93 o 
  -5   5  10      408.22      395.87     22.45 o 
  -4   5  10      120.00      111.16     13.07 o 
  -3   5  10      327.28      370.29     21.61 o 
  -2   5  10        4.33        6.61      6.52 o 
  -1   5  10       35.97       43.30     16.52 o 
   0   5  10       32.30       20.79     15.09 o 
   1   5  10        0.95        6.29      5.53 o 
   2   5  10       26.91       20.50      8.19 o 
   3   5  10        2.09       14.03      7.72 o 
   4   5  10      141.28      124.02     14.09 o 
  -6   6  10       15.84        5.09      6.29 o 
  -5   6  10        0.00       10.61      8.71 o 
  -4   6  10       83.84       82.68     13.13 o 
  -3   6  10       28.10       19.82      8.42 o 
  -2   6  10        1.65        2.19      5.03 o 
  -1   6  10       54.95       33.56     18.04 o 
   0   6  10      331.56      313.39     33.89 o 
   1   6  10      318.29      355.14     22.04 o 
   2   6  10      259.49      288.10     21.66 o 
   3   6  10       40.32       49.21     10.99 o 
   4   6  10      102.92      114.84     14.68 o 
  -5   7  10        1.74        7.34      6.58 o 
  -4   7  10        0.13        2.78      5.70 o 
  -3   7  10       60.71       70.78     24.76 o 
  -2   7  10        1.66       11.11      9.82 o 
  -1   7  10        1.79        5.99      8.71 o 
   0   7  10       44.01       35.46     18.27 o 
   1   7  10        7.90       10.44      6.23 o 
   2   7  10        1.34        2.16      7.98 o 
  -2   8  10       13.45       16.28     12.89 o 
  -1   8  10      170.93      113.99     55.26 o 
   0   8  10      356.64      373.01     22.40 o 
  -5   1  11      181.30      183.70     16.08 o 
  -4   1  11       59.70       88.73     13.04 o 
  -3   1  11       91.41       86.48     10.70 o 
  -6   2  11        5.08        7.92     10.03 o 
  -5   2  11       11.18       16.20     10.29 o 
  -2   2  11        8.32        2.98      5.41 o 
  -1   2  11       29.39       18.10     10.76 o 
   0   2  11       94.05       56.63     29.79 o 
  -5   3  11      182.33      219.01     19.76 o 
  -4   3  11        7.23       30.17     10.88 o 
  -3   3  11       50.28       47.42     11.34 o 
  -2   3  11        3.26        3.92      4.59 o 
   0   3  11       29.23       12.37      7.22 o 
  -4   4  11        1.23        5.38      6.84 o 
  -3   4  11      118.92       82.42     35.44 o 
  -2   4  11       12.15       10.32     14.68 o 
  -1   4  11       63.80       34.65     22.04 o 
   0   4  11       43.42       14.74     13.51 o 
  -2   5  11      115.65       66.69     37.60 o 
  -1   5  11       82.53       58.12     33.53 o 
                                                 
